# Supplementary material for: Interfacial solvation pre-organizes the transition state of the oxygen evolution reaction
Source: Nat Chem. 2025 Sep 3;18(5):835–43. doi: 10.1038/s41557-025-01932-7 (PMC13149036; doi:10.1038/s41557-025-01932-7)
Supplement: Supplementary file 2 — Temperature-dependent polarization curves and Arrhenius analysis. [file 41557_2025_1932_MOESM2_ESM.xlsx]

## Sheet: Fig2a
10°C			20°C			30°C			40°C			50°C
E vs RHE (V)	j (mA cm-2)	Y-error	E vs RHE (V)	j (mA cm-2)	Y-error	E vs RHE (V)	j (mA cm-2)	Y-error	E vs RHE (V)	j (mA cm-2)	Y-error	E vs RHE (V)	j (mA cm-2)	Y-error
1.34867	0.00278	3.60555e-05	1.34869	0.00235	0.000181751	1.34869	0.00235	0.000242487	1.34868	0.0025	0.01306	1.34865	0.00338	0.000352751
1.37367	0.00154	0.000277849	1.37366	0.00165	0.000147309	1.37364	0.00206	0.0003245	1.37362	0.00284	0.000189033	1.37358	0.00446	2.08167e-05
1.39864	0.00132	1.52753e-05	1.39864	0.00167	2.5697e-05	1.3986	0.00247	0.000253574	1.39855	0.00425	0.000266896	1.39847	0.00749	6.65833e-05
1.42355	0.00135	2.55147e-05	1.4236	0.00204	5.85947e-05	1.42354	0.00355	9.71253e-05	1.42342	0.00709	2.64575e-05	1.42328	0.01173	3e-05
1.44864	0.00161	5.88246e-05	1.44858	0.00284	0.000108167	1.44849	0.00537	0.000270247	1.44834	0.01067	0.000177858	1.44853	0.01606	0.000325167
1.47359	0.00237	2e-05	1.47354	0.00388	0.000252389	1.47341	0.00734	0.000345977	1.47352	0.01404	0.000322335	1.47347	0.02311	0.01183
1.49851	0.00281	0.000334714	1.49842	0.00502	0.00144	1.49828	0.00973	0.000394862	1.49837	0.02003	0.00128	1.49827	0.0382	0.00575
1.52344	0.00414	0.000266271	1.52333	0.00706	0.000129526	1.52343	0.01396	0.000151767	1.52326	0.03243	0.000677963	1.523	0.07178	0.01707
1.5483	0.00687	9.33292e-05	1.54817	0.01101	0.000443772	1.5483	0.02236	0.000450444	1.54802	0.05669	0.000570643	1.54782	0.13239	0.02177
1.57312	0.01212	0.00381	1.57332	0.01808	0.000110151	1.57316	0.03691	0.000888388	1.57269	0.09673	0.02	1.5724	0.21386	0.01604
1.59824	0.02106	0.000369369	1.59817	0.02929	0.00414	1.59789	0.06094	0.02293	1.59745	0.16259	0.02467	1.59681	0.322	0.0261
1.62306	0.0339	0.00145	1.62291	0.05081	1.1547e-05	1.62241	0.10852	0.03264	1.62177	0.26841	0.03696	1.62116	0.4406	0.02945
1.64783	0.05134	0.01119	1.64752	0.08511	0.02244	1.6471	0.18173	0.0211	1.64592	0.40359	0.03768	1.64558	0.54789	0.03717
1.6725	0.07949	0.0159	1.67228	0.13719	0.03946	1.67147	0.26827	0.04725	1.67011	0.53292	0.04036	1.67025	0.68939	0.04556

## Sheet: Fig2b
10°C			20°C			30°C			40°C			50°C
E vs RHE (V)	j (mA cm-2)	Y-error	E vs RHE (V)	j (mA cm-2)	Y-error	E vs RHE (V)	j (mA cm-2)	Y-error	E vs RHE (V)	j (mA cm-2)	Y-error	E vs RHE (V)	j (mA cm-2)	Y-error
1.34861	0.00361	1.25033e-05	1.34857	0.00466	0.00118	1.34855	0.00575	0.000232536	1.34851	0.00712	3.03535e-05	1.32889	-0.03114	0.000174356
1.3735	0.00527	4.27356e-05	1.37345	0.00657	0.00481	1.37343	0.00789	9.80837e-05	1.3734	0.00968	0.000389401	1.34869	-0.000622	0.000241316
1.3984	0.00725	1.15326e-05	1.39837	0.00849	2.5658e-05	1.39836	0.01011	0.000292701	1.3985	0.01345	0.00031	1.36842	0.00519	7.02377e-05
1.42332	0.01044	4.04145e-05	1.42345	0.01286	0.000223681	1.42339	0.02	0.000421913	1.42329	0.03473	0.02619	1.38837	0.00953	0.00010583
1.4484	0.0178	7.76745e-05	1.44829	0.02856	0.00015	1.44816	0.04698	0.000148162	1.44789	0.09145	2.64575e-05	1.4083	0.02889	0.000688372
1.47305	0.04808	3.05505e-05	1.47271	0.08357	0.000265581	1.47264	0.13632	0.000315331	1.47199	0.26241	0.0006245	1.42796	0.08372	0.000530283
1.49707	0.16044	1.82483e-05	1.49658	0.23944	0.000157162	1.49601	0.35543	0.00348	1.49478	0.61301	0.00108	1.4474	0.2224	0.00515
1.52	0.38655	0.000149332	1.51926	0.52227	0.000360555	1.51836	0.72232	0.06927	1.51655	1.13061	0.09607	1.46582	0.51573	0.14248
1.54203	0.70965	0.000172143	1.54115	0.90351	0.06788	1.5399	1.21563	0.14112	1.53816	1.74492	0.18159	1.48344	0.97524	0.17808
1.56341	1.10744	0.0001253	1.56292	1.33783	0.16052	1.56164	1.71522	0.18768	1.55951	2.36131	0.2242	1.50063	1.59105	0.23183
												1.51705	2.31005	0.22235
												1.53312	3.10245	0.24458
												1.54902	3.93339	0.3

## Sheet: Fig2c
15°C			25°C			35°C			45°C
E vs RHE (V)	j (mA cm-2)	Y-error	E vs RHE (V)	j (mA cm-2)	Y-error	E vs RHE (V)	j (mA cm-2)	Y-error	E vs RHE (V)	j (mA cm-2)	Y-error
1.29837	0.0125	0.00707	1.29839	0.01277	0.00182	1.2985	0.00831	0.000112398	1.29863	0.01775	0.000851959
1.32355	0.00668	0.000156205	1.32354	0.00664	0.00030348	1.32348	0.00904	0.000404269	1.32337	0.0127	0.000644364
1.34848	0.00699	7.54983e-05	1.34853	0.00628	0.000299887	1.34843	0.00957	0.000229129	1.34834	0.01287	0.00076592
1.37344	0.00735	0.000428581	1.37345	0.00726	0.000469868	1.37335	0.01071	0.00135	1.37329	0.01282	0.06205
1.39837	0.00817	0.000154881	1.39834	0.00906	0.000237293	1.39825	0.01268	0.000640104	1.39848	0.01961	0.00039145
1.42328	0.00996	0.000195008	1.42324	0.01206	0.00042194	1.42344	0.02034	0.0036	1.4233	0.04451	0.00141
1.44847	0.01501	0.0024	1.44842	0.02616	0.000955528	1.4482	0.0572	0.00414	1.44778	0.12921	0.0048
1.47322	0.04297	0.00212	1.47291	0.09002	0.00284	1.47268	0.17983	0.00885	1.47186	0.40979	0.00842
1.49765	0.13843	0.01089	1.49682	0.30661	0.05644	1.49571	0.56458	0.02658	1.49381	1.12362	0.31549
1.52079	0.4353	0.32251	1.51842	0.90887	0.0183	1.5166	1.45223	0.39756	1.51364	2.48913	0.45207
1.54166	1.10604	0.45945	1.53725	2.10268	0.5238	1.5345	2.94579	0.51299	1.53071	4.49304	0.48642
1.56013	2.25069	0.55668	1.55302	3.83825	0.4952	1.54989	4.974	0.55723	1.54588	6.9809	0.46684
1.57615	3.76542	0.62061	1.56637	6.02294	0.57579	1.56328	7.42353	0.54657	1.56048	9.60548	0.47765
1.59042	5.57616	0.60371	1.57767	8.58921	0.58491	1.5755	10.1205	0.53124	1.57591	12.022	0.44992

## Sheet: Fig2d
Ea (kJ/mol)	log10A (mA cm-2)	Ea Error (kJ/mol)	log10A Error
2.63339	-2.18319	0.64607	0.11169
16.1999	0.12942	1.26558	0.21879
22.4841	1.24777	1.25713	0.21733
29.8664	2.62406	1.22522	0.21181
35.2008	3.68066	1.05022	0.18156
35.8514	3.9316	1.69583	0.29317
37.2967	4.28829	1.42361	0.24611
38.4684	4.60409	1.65029	0.2853
39.6621	4.95946	2.69807	0.46644
41.5311	5.46766	3.98919	0.68964
42.9021	5.90323	5.09566	0.88093
42.791	6.07758	5.83715	1.00911
42.3217	6.17934	5.63756	0.97461
41.6745	6.24973	4.03853	0.69817
39.9603	6.11806	3.07501	0.5316

## Sheet: Fig2e
Ea (kJ/mol)	log10A (mA cm-2)	Ea Error (kJ/mol)	log10A Error
-16.617	-5.10237	14.4585	2.49955
-4.13003	-2.81442	6.60676	1.14216
-1.18727	-2.22061	4.35003	0.75202
3.15306	-1.35292	2.65585	0.45914
10.3808	0.06772	1.84848	0.31956
16.63	1.31759	0.62547	0.10813
17.2111	1.62697	2.61309	0.45174
19.8729	2.29632	3.41754	0.59082
17.6523	2.13564	4.09312	0.70761
18.1493	2.44165	4.97154	0.85947
17.9215	2.59831	4.88384	0.84431
17.3988	2.68128	4.86287	0.84068
17.591	2.86688	4.6233	0.79927
17.3788	2.96	4.41432	0.76314
17.3385	3.06602	4.21453	0.7286

## Sheet: Fig2f
Ea (kJ/mol)	log10A (mA cm-2)	Ea_Error (kJ/mol)	log10A_Error (mA cm-2)
14.9288	0.53563	4.81119	0.83072
13.1115	0.24943	3.26338	0.56347
14.1462	0.47989	3.06038	0.52842
17.0678	1.06249	2.65785	0.45892
22.9015	2.21412	4.86256	0.83959
27.0827	3.14453	2.67905	0.46258
25.8429	3.21185	4.02692	0.69531
26.9854	3.71123	3.57533	0.61734
25.8145	3.80297	2.55987	0.442
23.3996	3.68278	2.17161	0.37496
21.8647	3.6682	2.304	0.39782
19.2207	3.44275	2.75167	0.47512
17.8843	3.40306	1.93401	0.33394
16.4014	3.30814	2.47565	0.42746
15.3247	3.25808	2.11454	0.36511
