# Supplementary material for: Interfacial solvation pre-organizes the transition state of the oxygen evolution reaction
Source: Nat Chem. 2025 Sep 3;18(5):835–43. doi: 10.1038/s41557-025-01932-7 (PMC13149036; doi:10.1038/s41557-025-01932-7)
Supplement: Supplementary file 3 — Tafel plot, temperature-dependent Tafel slopes and kinetic maps. [file 41557_2025_1932_MOESM3_ESM.xlsx]

## Sheet: Fig3a
overpotential (V)	log j	overpotential (V)	log j	overpotential (V)	log j	overpotential (V)	log j
-2.15563	0.11085	-2.20194	0.11954	-2.01926	0.12808	-1.89055	0.13663
-2.13374	0.13581	-2.13913	0.14446	-1.97024	0.153	-1.89218	0.16158
-2.08781	0.16074	-2.04308	0.16935	-1.89674	0.1779	-1.7075	0.18678
-2.00162	0.18565	-1.91857	0.19426	-1.69168	0.2031	-1.35156	0.21162
-1.8235	0.21085	-1.58229	0.21946	-1.2426	0.22791	-0.88872	0.23619
-1.36681	0.23564	-1.04568	0.24403	-0.74515	0.25253	-0.38744	0.26054
-0.85876	0.2602	-0.51341	0.26824	-0.24828	0.27602	0.05062	0.2832
-0.36121	0.28375	-0.0415	0.29067	0.16203	0.29795	0.39605	0.30436
0.04377	0.30554	0.32277	0.31114	0.4692	0.3176	0.65254	0.32339
0.35232	0.32558	0.58413	0.32929	0.69671	0.33538	0.84391	0.341
0.57581	0.34368	0.77981	0.34563	0.87061	0.35165	0.98252	0.35817
0.74633	0.36043	0.93395	0.36046	1.0052	0.36704	1.07997	0.37597

## Sheet: Fig3b
T (°C)	slope	slope	error	error
15	50	98	2.3	2.6
25	46	88	2.1	3.4
35	50	91	4.8	4.7
45	55	120	3.4	5.8

## Sheet: Fig3c
Ea (kJ/mol)	log10 A (mA cm-2)	Ea_Error (kJ/mol)	log10A_Error (mA cm-2)
14.9288	0.53563	4.81119	0.83072
13.1115	0.24943	3.26338	0.56347
14.1462	0.47989	3.06038	0.52842
17.0678	1.06249	2.65785	0.45892
22.9015	2.21412	4.86256	0.83959
27.0827	3.14453	2.67905	0.46258
25.8429	3.21185	4.02692	0.69531
26.9854	3.71123	3.57533	0.61734
25.8145	3.80297	2.55987	0.442
23.3996	3.68278	2.17161	0.37496
21.8647	3.6682	2.304	0.39782
19.2207	3.44275	2.75167	0.47512
17.8843	3.40306	1.93401	0.33394
16.4014	3.30814	2.47565	0.42746
15.3247	3.25808	2.11454	0.36511
