# Supplementary material for: Interfacial solvation pre-organizes the transition state of the oxygen evolution reaction
Source: Nat Chem. 2025 Sep 3;18(5):835–43. doi: 10.1038/s41557-025-01932-7 (PMC13149036; doi:10.1038/s41557-025-01932-7)
Supplement: Supplementary file 4 — Impact of Fe incorporation into NiOx and calcination temperature for IrOx in a kinetic map. [file 41557_2025_1932_MOESM4_ESM.xlsx]

## Sheet: Fig4a
Fe purified				No Fe purified
Ea (kJ/mol)	log10A (mA cm-2)	Ea_Error (kJ/mol)	log10A_Error	Ea (kJ/mol)	log10A (mA cm-2)	Ea_Error (kJ/mol)	log10A_Error
2.63339	-2.18319	0.64607	0.11169	0.24446	-2.78413	2.07209	0.35822
16.1999	0.12942	1.26558	0.21879	10.9967	-1.03263	1.97298	0.34108
22.4841	1.24777	1.25713	0.21733	17.8016	0.05152	1.27232	0.21996
29.8664	2.62406	1.22522	0.21181	15.2335	-0.37001	0.85572	0.14794
35.2008	3.68066	1.05022	0.18156	15.4725	-0.23171	2.4148	0.41747
35.8514	3.9316	1.69583	0.29317	20.7656	0.8604	1.47994	0.25585
37.2967	4.28829	1.42361	0.24611	26.9851	2.22123	3.05644	0.52839
38.4684	4.60409	1.65029	0.2853	25.4758	2.29417	4.14059	0.71581
39.6621	4.95946	2.69807	0.46644	20.8791	1.77933	4.36504	0.75462
41.5311	5.46766	3.98919	0.68964	21.2378	2.10528	5.89605	1.01929
42.9021	5.90323	5.09566	0.88093	21.2828	2.40113	7.30705	1.26322
42.791	6.07758	5.83715	1.00911	19.5544	2.37958	8.17741	1.41369
42.3217	6.17934	5.63756	0.97461	16.9822	2.19838	8.12551	1.40472
41.6745	6.24973	4.03853	0.69817	15.8371	2.27783	7.00773	1.21148
39.9603	6.11806	3.07501	0.5316	13.5263	2.14392	5.18904	0.89707

## Sheet: Fig4b
RT		450 °C		550 °C		800 °C
Ea (kJ/mol)	log10(A) (mA cm-2)	Ea (kJ/mol)	log10(A) (mA cm-2)	Ea (kJ/mol)	log10(A) (mA cm-2)	Ea (kJ/mol)	log10(A) (mA cm-2)
14.9288	0.53563	13.7139	-0.03987	19.7622	0.77928	19.884	0.8279
13.1115	0.24943	10.6292	-0.54352	21.7053	1.13307	21.3258	1.09077
14.1462	0.47989	23.0984	1.58211	23.4701	1.4663	23.301	1.45953
17.0678	1.06249	25.0272	1.97561	24.8376	1.74422	24.6192	1.71706
22.9015	2.21412	25.8469	2.20804	26.7952	2.13662	24.3519	1.70966
27.0827	3.14453	25.7186	2.30951	27.1017	2.26315	24.3609	1.75969
25.8429	3.21185	27.5585	2.78609	26.6461	2.28001	24.6506	1.86073
26.9854	3.71123	28.5079	3.13111	25.5098	2.20083	25.3405	2.03356
25.8145	3.80297	29.5975	3.52937	25.4188	2.32345	25.5499	2.13318
23.3996	3.68278	28.6341	3.58956	20.3046	1.59311	26.1908	2.31411
21.8647	3.6682	28.7898	3.84101	19.7009	1.64314	27.0657	2.54025
19.2207	3.44275	26.6105	3.70913	18.3591	1.61292	28.318	2.84851
17.8843	3.40306	24.2907	3.54663	16.1686	1.44823	28.9626	3.05541
16.4014	3.30814	22.1526	3.41086	12.2869	0.99879	29.6714	3.28503
15.3247	3.25808	21.4183	3.49263	8.45996	0.54612	30.8082	3.59104
						28.1582	3.6451
