# Supplementary material for: Interfacial solvation pre-organizes the transition state of the oxygen evolution reaction
Source: Nat Chem. 2025 Sep 3;18(5):835–43. doi: 10.1038/s41557-025-01932-7 (PMC13149036; doi:10.1038/s41557-025-01932-7)
Supplement: Supplementary file 5 — Bias-dependent XAS, activation parameters, average Ni oxidation state and extracted operando spectroscopy for IrOx from ref. 67. [file 41557_2025_1932_MOESM5_ESM.xlsx]

## Sheet: Fig5a
#E(eV)	Air	OCP	activation	activation	activation	1,45V	1,45V	1,45V	1,50V	1,50V	1,50V	1,55V	1,55V	1,55V	1,60V	1,60V	1,60V	1,65V	1,65V	1,65V
8313.12	0.00617713	0.00695206	0.00463361	0.00443858	0.00459869	0.00373925	0.00425015	0.0039519	0.00347267	0.0050272	0.00528206	0.00419343	0.0033252	0.00413748	0.00278675	0.0047962	0.00285749	0.00275063	0.00414402	0.00381266
8313.62	0.00545551	0.00472643	0.00466668	0.00440481	0.0039242	0.00394061	0.003516	0.0050375	0.00380826	0.00379913	0.00430724	0.00411494	0.00435365	0.00402868	0.00408558	0.00454574	0.00524195	0.00340052	0.00361286	0.00327385
8314.12	0.00537821	0.00453213	0.00385545	0.00333914	0.00319177	0.00489522	0.00407279	0.00369363	0.00570184	0.00517514	0.00426988	0.00531747	0.00513428	0.00451272	0.0044542	0.00483167	0.0082794	0.00382458	0.00734103	0.0041976
8314.62	0.00606675	0.00730869	0.00656304	0.00725689	0.0065606	0.00532729	0.00597866	0.00425455	0.00513021	0.0041509	0.00415084	0.00407682	0.00494228	0.00159373	0.00469259	0.00597736	0.00419904	0.00509462	0.00261074	0.00336109
8315.12	0.00688876	0.00585889	0.00477338	0.0058173	0.00501911	0.0042952	0.00618954	0.00441193	0.00452541	0.00444714	0.00407158	0.00341734	0.00585748	0.00521457	0.00456983	0.00543372	0.00451274	0.00439741	0.00491791	0.00370215
8315.62	0.00672921	0.00665293	0.00521191	0.00501528	0.00590237	0.00563789	0.00615278	0.00574078	0.00581118	0.00575338	0.00400446	0.00568276	0.00410202	0.00416276	0.00349739	0.00395546	0.00506438	0.00569675	0.00462374	0.004631
8316.12	0.00808642	0.00592947	0.00512108	0.00544472	0.00554961	0.00563419	0.0050939	0.0040579	0.00516832	0.00514621	0.0050158	0.00652074	0.00600574	0.0050259	0.00386971	0.00389999	0.00492681	0.00593772	0.00345036	0.0040727
8316.62	0.00891624	0.00516891	0.00579337	0.00730052	0.00608982	0.00697876	0.00572455	0.00695308	0.00558276	0.00606727	0.00447443	0.00469822	0.00593603	0.00428815	0.00588176	0.00506981	0.00499912	0.00707994	0.00471653	0.00893086
8317.12	0.00758632	0.00584739	0.00720501	0.00709235	0.00706602	0.00556361	0.00662908	0.00619178	0.00547592	0.00565565	0.00619199	0.00679834	0.00534862	0.0046826	0.00626894	0.00379477	0.00424433	0.00373722	0.00914031	0.0037311
8317.62	0.0071243	0.00814281	0.00746854	0.00672391	0.00759859	0.00651632	0.00805641	0.00542451	0.00509151	0.0064663	0.00520838	0.00692622	0.0070294	0.00632029	0.00531264	0.00669752	0.0048255	0.00537228	0.00481292	0.00490949
8318.11	0.00925167	0.0082521	0.00737982	0.00732825	0.00731747	0.00794868	0.00673099	0.00581431	0.00670191	0.00730917	0.00634982	0.00496733	0.00635167	0.00700006	0.00536162	0.00614115	0.00596664	0.00631763	0.0063685	0.00505872
8318.61	0.00756978	0.00856697	0.0072319	0.00667394	0.00773414	0.0057757	0.00715045	0.00719661	0.00679014	0.00753217	0.00641812	0.0058134	0.00569331	0.00417668	0.00709625	0.00480083	0.00618865	0.00465657	0.00496605	0.00612113
8319.12	0.00891823	0.00522105	0.00880255	0.00749042	0.00747361	0.00609304	0.00734081	0.00659589	0.00508441	0.00628558	0.00643446	0.00547821	0.00700695	0.00604526	0.00676338	0.00605106	0.0056378	0.00589857	0.00630318	0.00526538
8319.62	0.00983494	0.00949477	0.00656434	0.0088798	0.00649558	0.00699258	0.00787516	0.00702949	0.00729811	0.00605184	0.00750529	0.00591301	0.00656806	0.00590999	0.00737661	0.00672858	0.00605009	0.00520506	0.00615523	0.00796068
8320.12	0.0104805	0.0102068	0.00868263	0.00798914	0.00719398	0.00616849	0.00712157	0.00779677	0.00843298	0.00813242	0.00747167	0.00814165	0.00738181	0.0062921	0.00768592	0.00822828	0.00438006	0.00854899	0.00963289	0.00639791
8320.62	0.00853327	0.0108951	0.00707747	0.00876635	0.00823947	0.00739725	0.00806099	0.00897672	0.00793821	0.008478	0.00824214	0.00818752	0.00673792	0.00702692	0.00699142	0.00777794	0.00712563	0.00664332	0.0059005	0.00889359
8321.12	0.0102682	0.00946004	0.00836524	0.00950586	0.00974388	0.00884501	0.00802171	0.00778733	0.00598003	0.00826176	0.00887262	0.00929328	0.00891926	0.00660797	0.00881221	0.00659677	0.00716225	0.00902654	0.00918378	0.0075267
8321.61	0.00947295	0.0119783	0.0103794	0.00783268	0.00944436	0.00757117	0.00846553	0.00873014	0.00908057	0.00855136	0.00836523	0.00886502	0.00760382	0.00640875	0.00790703	0.00775678	0.00820664	0.00937974	0.00531903	0.00826126
8322.12	0.012732	0.0111965	0.0104432	0.0119623	0.0111836	0.00974966	0.00860893	0.00686584	0.00933898	0.00998051	0.00961934	0.00997555	0.011511	0.00891743	0.00800121	0.00921665	0.00851965	0.00619207	0.0092094	0.0129105
8322.62	0.0118099	0.0107717	0.00991453	0.0110741	0.0122572	0.0100534	0.0107465	0.0100068	0.00992576	0.00838572	0.00710033	0.0097797	0.00933298	0.00772331	0.00780472	0.00954982	0.00851818	0.00737577	0.00713127	0.00709851
8323.12	0.0119863	0.0117252	0.00910476	0.0127108	0.011316	0.0120182	0.010668	0.00866239	0.0102544	0.011098	0.00985607	0.00988786	0.00890736	0.00981277	0.00868658	0.00886491	0.00916247	0.0102817	0.00800901	0.00714747
8323.62	0.0137158	0.0132809	0.0128469	0.0113047	0.0125826	0.0101548	0.010655	0.0126165	0.0100415	0.0107966	0.0105798	0.0116902	0.00996935	0.011178	0.00908782	0.00892356	0.00941562	0.00864171	0.00927802	0.00872049
8324.12	0.012862	0.0127091	0.0122856	0.0114071	0.0133602	0.0125462	0.0096971	0.0114547	0.00848203	0.0107415	0.0115735	0.0118821	0.00927701	0.0113225	0.0103187	0.0106753	0.00787608	0.00987201	0.00939602	0.0102929
8324.62	0.0150686	0.0138088	0.0128968	0.0143025	0.0118595	0.0111472	0.0140925	0.012515	0.0100893	0.0104158	0.0106119	0.0108406	0.00957631	0.00970031	0.0110408	0.0108622	0.0119009	0.0131032	0.0101656	0.0124139
8325.12	0.0153741	0.0159736	0.0146132	0.0136489	0.0131327	0.0135196	0.011547	0.0136898	0.0123812	0.0121728	0.0129027	0.0119654	0.0112218	0.0106814	0.00948959	0.0109596	0.00892412	0.0120382	0.015524	0.0092447
8325.62	0.0150517	0.0179762	0.0126261	0.0132749	0.0135195	0.0142544	0.0137976	0.0111527	0.0125586	0.0128087	0.0123041	0.0113719	0.0118126	0.0106842	0.0120481	0.0116791	0.0104355	0.0132264	0.0103997	0.0115508
8326.12	0.0168433	0.0170368	0.0146579	0.0154538	0.0145355	0.015255	0.014216	0.0122565	0.0123657	0.0138004	0.0115997	0.0125964	0.0135449	0.0134968	0.0143825	0.0112218	0.0117074	0.0120814	0.00994282	0.0129448
8326.62	0.0193843	0.0192051	0.0151659	0.0165166	0.0143688	0.0156321	0.0153115	0.014316	0.0158335	0.0143371	0.0137076	0.0132408	0.0146639	0.0115026	0.0125056	0.0133927	0.0119107	0.0126034	0.0132833	0.011788
8327.12	0.0185469	0.0191645	0.0155733	0.0165036	0.0168176	0.0130192	0.0145318	0.0155815	0.0162281	0.0138018	0.0168939	0.0139144	0.0115153	0.0142027	0.0135046	0.0132913	0.0146522	0.0109223	0.0127335	0.0112116
8327.62	0.0201091	0.0203912	0.019444	0.0181434	0.0178994	0.0166823	0.0164685	0.0164217	0.0150362	0.0175837	0.0156989	0.015801	0.0153679	0.0142284	0.0151111	0.0144206	0.0135177	0.0161229	0.0142291	0.0151143
8328.11	0.0242779	0.0234396	0.0207437	0.0197044	0.0185603	0.0165198	0.0184615	0.0178423	0.0157786	0.0172618	0.0162695	0.0177824	0.0167317	0.0158381	0.0156476	0.0144619	0.0146529	0.0109141	0.0126416	0.015227
8328.62	0.0244048	0.0246645	0.0198356	0.0216053	0.0206707	0.0190813	0.0192297	0.0209365	0.018707	0.0166754	0.0193934	0.0196326	0.0169759	0.0170017	0.0181889	0.0152362	0.0144297	0.016322	0.0190015	0.0178331
8329.12	0.0243203	0.0255237	0.0234461	0.0229885	0.0227279	0.021916	0.0231896	0.0210541	0.0209381	0.0201429	0.0204851	0.0193641	0.0174457	0.0167151	0.0186887	0.0175741	0.0173085	0.0169223	0.0194503	0.0173032
8329.63	0.0299736	0.0301283	0.025973	0.0279126	0.0266764	0.024471	0.0236411	0.0240366	0.0212897	0.022321	0.0231943	0.0232607	0.021304	0.0210791	0.0186924	0.0200828	0.0191836	0.0210381	0.0175026	0.0189408
8330.12	0.0369718	0.0337622	0.0322876	0.031442	0.031709	0.0282334	0.0305576	0.028126	0.0279078	0.0268302	0.0257354	0.0298313	0.0254488	0.02479	0.0232251	0.0246495	0.0217843	0.0217822	0.0230063	0.0274467
8330.62	0.0490841	0.0468386	0.0429969	0.0403026	0.0408671	0.0355034	0.0336676	0.0351807	0.0342677	0.0345813	0.0337605	0.0332374	0.0309211	0.0263809	0.0300813	0.0281537	0.0270557	0.0241019	0.0283199	0.0252278
8330.93	0.0495764	0.0532023	0.048803	0.0528012	0.047389	0.0429052	0.042856	0.0388895	0.0437881	0.038947	0.0382506	0.0426842	0.0329414	0.0307527	0.0346545	0.0354623	0.0340336	0.0289127	0.0345912	0.0282157
8331.12	0.0612008	0.0564939	0.0478187	0.0499216	0.0482742	0.0429173	0.0425862	0.0432831	0.0391539	0.0461025	0.0471573	0.0399051	0.0408182	0.0347192	0.0344389	0.0355602	0.0366454	0.0309556	0.0316733	0.0320801
8331.32	0.0563147	0.0554231	0.0494835	0.0516773	0.0483926	0.0470504	0.0469512	0.0476738	0.0442073	0.0475645	0.0486115	0.0427767	0.0408245	0.0394416	0.0381904	0.0400239	0.0374643	0.0409542	0.037099	0.0341533
8331.52	0.0566824	0.056139	0.047421	0.0489046	0.0494315	0.0533629	0.0486894	0.050343	0.0479177	0.0502987	0.0510107	0.0457062	0.0443747	0.0456071	0.0433241	0.0422245	0.0431196	0.0439452	0.0446149	0.0373399
8331.72	0.046527	0.0498376	0.0447356	0.0494569	0.0503479	0.0501569	0.0485319	0.0520474	0.0513792	0.0529414	0.0508651	0.0513532	0.0499311	0.0522748	0.0486424	0.0475258	0.0472004	0.0459003	0.0521934	0.0450796
8331.92	0.0447127	0.0463448	0.0478188	0.0497251	0.0471781	0.0523337	0.0521657	0.0541999	0.0541063	0.0531788	0.0529301	0.0556103	0.0556281	0.0524346	0.0531642	0.0551313	0.0520201	0.0515486	0.0520501	0.0525756
8332.12	0.0411576	0.0413531	0.0491823	0.0479425	0.0479206	0.0550186	0.0585839	0.0545662	0.0563753	0.0582545	0.0624679	0.0596705	0.0586911	0.0558907	0.0612006	0.0615571	0.0588911	0.0582082	0.0598952	0.0533643
8332.32	0.0429483	0.0391279	0.0495426	0.049716	0.0525123	0.0586075	0.0529189	0.0555134	0.0579175	0.0550757	0.0530751	0.0613109	0.0612859	0.0568236	0.0653868	0.0664257	0.0627254	0.0625515	0.0621453	0.0650903
8332.52	0.0403707	0.0398036	0.0446247	0.0515636	0.053567	0.0608906	0.0551676	0.0562883	0.058381	0.0533143	0.0518173	0.0599757	0.0636131	0.0656598	0.0643075	0.0678191	0.0701148	0.0631354	0.0607759	0.0621672
8332.72	0.0358731	0.0375294	0.0478579	0.0507698	0.0517071	0.0563079	0.057619	0.0555037	0.0585197	0.054121	0.0525812	0.0601994	0.0637103	0.062783	0.0635458	0.0669875	0.0852595	0.0654548	0.0645668	0.0660399
8332.93	0.0417719	0.0334658	0.0416218	0.0499572	0.0515929	0.0543035	0.0540659	0.0570061	0.0578198	0.0594441	0.0547576	0.0631892	0.0672424	0.0601455	0.065821	0.0658122	0.0668374	0.0766095	0.0631775	0.0681051
8333.22	0.0407087	0.0368704	0.0467861	0.0493456	0.0443798	0.0532072	0.054778	0.0560389	0.0553205	0.0552961	0.0530332	0.0567429	0.0581385	0.0562517	0.0559075	0.0575644	0.0533255	0.061441	0.0650381	0.0595568
8333.52	0.0387997	0.0420543	0.043789	0.0455512	0.0487179	0.0497415	0.0508075	0.0515083	0.0518288	0.0519905	0.053104	0.0529201	0.0563691	0.0558715	0.0588392	0.0571269	0.056303	0.0563855	0.057134	0.0545199
8333.82	0.042981	0.0425949	0.0463911	0.0481512	0.0513415	0.0484144	0.0495778	0.053539	0.0531051	0.0529788	0.0501402	0.0530528	0.0569782	0.0578878	0.0550194	0.0561107	0.0579414	0.0575645	0.0543924	0.0548459
8334.22	0.0437778	0.0467833	0.0476673	0.0454877	0.048563	0.052148	0.0516003	0.0522905	0.0517663	0.0553745	0.0518155	0.0526708	0.0537446	0.0557363	0.0543622	0.0549644	0.0512896	0.0533656	0.0587918	0.0714293
8334.63	0.0474613	0.0479191	0.0462403	0.0490623	0.0482773	0.0586019	0.0549442	0.0556757	0.0518554	0.0542968	0.0513429	0.0551428	0.0546129	0.0555486	0.0537054	0.0554069	0.0550463	0.0543622	0.0539074	0.0550153
8334.92	0.0513667	0.0552517	0.0545348	0.0531628	0.0532319	0.0557333	0.0553453	0.0552441	0.0560037	0.0552623	0.0545706	0.0567824	0.0580365	0.0559052	0.0550545	0.0562359	0.0533376	0.0544797	0.0531566	0.0570069
8335.31	0.0593147	0.0602553	0.0583017	0.0615945	0.0570339	0.0624746	0.0564747	0.0568356	0.0561875	0.0580478	0.0570758	0.0602606	0.0563438	0.0570591	0.0564942	0.058406	0.0575943	0.0617322	0.0559834	0.063483
8335.82	0.0725104	0.0749192	0.0675627	0.0655511	0.0660237	0.063323	0.0656485	0.0643827	0.064507	0.0628275	0.0620298	0.0633585	0.059638	0.0634524	0.0580258	0.0599101	0.0651466	0.0593244	0.0602258	0.0584768
8336.22	0.0906285	0.0891869	0.0775589	0.0767654	0.0789737	0.0680584	0.0734019	0.0739253	0.0706158	0.0721646	0.0689622	0.0663404	0.0668963	0.0691452	0.0628977	0.0631857	0.0658158	0.0623563	0.0653558	0.0616004
8336.62	0.106996	0.110282	0.0928192	0.0872814	0.0900294	0.0766206	0.0788755	0.0810799	0.0797112	0.079306	0.0748571	0.0737464	0.0744078	0.0674906	0.0714433	0.0680494	0.065881	0.0765607	0.0678803	0.0731486
8337.02	0.128529	0.127747	0.107308	0.101327	0.104871	0.0923191	0.0875364	0.0913858	0.0876558	0.0864732	0.0812977	0.0812066	0.0756144	0.0760947	0.0775327	0.0749117	0.0808511	0.0756699	0.0809191	0.0706748
8337.53	0.155127	0.152308	0.128693	0.117549	0.124513	0.101457	0.102786	0.100325	0.0974939	0.100678	0.0963903	0.0933396	0.0892369	0.086959	0.0814601	0.0842565	0.0854507	0.0778122	0.0876066	0.0811968
8338.03	0.18686	0.185719	0.153241	0.14909	0.151382	0.120544	0.121289	0.121378	0.116017	0.117668	0.112843	0.10908	0.100394	0.0987258	0.093699	0.0938381	0.0957535	0.0958516	0.0954999	0.102939
8338.52	0.23168	0.226629	0.189143	0.171831	0.185402	0.149761	0.149527	0.145422	0.143535	0.141316	0.129981	0.128813	0.119155	0.112305	0.102738	0.104358	0.102984	0.102815	0.105795	0.10016
8339.12	0.301602	0.298193	0.247489	0.229642	0.231911	0.19222	0.183626	0.1808	0.174895	0.171557	0.174297	0.159402	0.137914	0.12885	0.12595	0.122673	0.120972	0.111428	0.118688	0.116377
8339.73	0.392912	0.386549	0.314982	0.289937	0.296567	0.234381	0.233587	0.224551	0.220473	0.215589	0.207508	0.199736	0.169918	0.155644	0.14353	0.14093	0.144827	0.14328	0.145141	0.144613
8340.32	0.479375	0.473594	0.382786	0.355095	0.362967	0.297062	0.286158	0.280161	0.268231	0.270936	0.25662	0.241531	0.20553	0.187936	0.177119	0.177178	0.174386	0.166757	0.173283	0.179621
8340.92	0.570865	0.55393	0.449775	0.417998	0.434486	0.35728	0.341666	0.337362	0.32643	0.320584	0.317999	0.297177	0.250626	0.229438	0.216005	0.214922	0.205908	0.207571	0.218245	0.212181
8341.52	0.63663	0.618208	0.51674	0.490679	0.501039	0.425163	0.406681	0.398586	0.389793	0.379978	0.378917	0.351626	0.306711	0.282244	0.263387	0.26011	0.262732	0.25846	0.255314	0.258997
8342.12	0.7063	0.699933	0.592802	0.560777	0.568088	0.488044	0.476692	0.469289	0.453107	0.446574	0.447538	0.421659	0.363097	0.33233	0.324045	0.319658	0.314079	0.311845	0.309878	0.320895
8342.82	0.833456	0.815788	0.700587	0.670611	0.672207	0.58087	0.573252	0.557456	0.541111	0.533967	0.540121	0.502562	0.448498	0.413754	0.401074	0.386803	0.395718	0.384923	0.394337	0.398544
8343.53	0.978752	0.985168	0.832652	0.795805	0.813295	0.678609	0.676973	0.66416	0.645282	0.632221	0.626762	0.598533	0.53162	0.491899	0.483372	0.476572	0.480814	0.467654	0.468855	0.473393
8344.22	1.20279	1.18637	0.992194	0.955085	0.963539	0.810418	0.793683	0.791278	0.761945	0.756542	0.742156	0.70547	0.636685	0.603193	0.569193	0.569825	0.559543	0.569631	0.570989	0.565014
8344.92	1.45402	1.43511	1.1984	1.14175	1.14907	0.957127	0.943287	0.927707	0.882111	0.880851	0.864814	0.834053	0.756898	0.70513	0.680801	0.672442	0.669031	0.673587	0.671469	0.667489
8345.61	1.68881	1.66442	1.39301	1.31122	1.32488	1.09427	1.06441	1.0355	1.00613	0.993418	0.987884	0.945236	0.864227	0.810608	0.785368	0.774029	0.777104	0.769563	0.780742	0.786189
8346.42	1.80867	1.8047	1.50686	1.44575	1.45111	1.21362	1.18363	1.16033	1.13715	1.12447	1.11506	1.07356	0.981572	0.92495	0.911447	0.907506	0.902039	0.908503	0.891637	0.89216
8347.23	1.8228	1.81228	1.55668	1.48555	1.51378	1.31154	1.27325	1.25114	1.21624	1.21099	1.20539	1.16173	1.07677	1.03195	1.0119	0.998193	0.988602	0.998154	0.992125	0.997655
8348.02	1.81401	1.81731	1.57531	1.5494	1.55077	1.3803	1.35819	1.33508	1.30325	1.29502	1.2914	1.25195	1.17926	1.12043	1.11081	1.10038	1.08743	1.1063	1.09345	1.08894
8348.82	1.80893	1.81304	1.62141	1.58082	1.57866	1.4472	1.43646	1.41759	1.38519	1.37314	1.35763	1.33325	1.27033	1.20768	1.20915	1.20298	1.16249	1.18315	1.16361	1.19299
8349.62	1.76798	1.7636	1.6193	1.59988	1.60111	1.51696	1.50365	1.47437	1.45803	1.43648	1.43406	1.41707	1.35976	1.3026	1.30436	1.30932	1.22044	1.28642	1.29225	1.29179
8350.43	1.64874	1.66605	1.59186	1.59317	1.59457	1.51413	1.52016	1.51562	1.49681	1.49508	1.49999	1.48875	1.4329	1.39843	1.38986	1.40705	1.37139	1.38632	1.38282	1.38411
8351.33	1.53911	1.52486	1.53234	1.53102	1.54095	1.528	1.53444	1.51404	1.50853	1.50862	1.51987	1.51891	1.49567	1.47896	1.49326	1.49716	1.44938	1.47157	1.48857	1.49126
8352.22	1.40479	1.38203	1.44906	1.47013	1.47376	1.50729	1.49852	1.48855	1.50079	1.50202	1.50318	1.52712	1.52745	1.52142	1.55093	1.55986	1.49982	1.54757	1.56382	1.54766
8353.12	1.28892	1.28101	1.36572	1.40461	1.40348	1.45213	1.44942	1.43601	1.44708	1.45829	1.45095	1.48852	1.51146	1.52507	1.55991	1.56306	1.54512	1.56318	1.57687	1.568
8354.02	1.21004	1.20738	1.29285	1.32575	1.30612	1.36586	1.37153	1.37338	1.36977	1.36478	1.38097	1.42516	1.44621	1.46971	1.49258	1.51987	1.47291	1.49523	1.50117	1.49817
8354.93	1.14668	1.14905	1.22116	1.2421	1.24136	1.27977	1.29123	1.29693	1.2926	1.29261	1.28953	1.32909	1.3671	1.36476	1.38866	1.40956	1.3761	1.3629	1.40541	1.38854
8355.92	1.07859	1.08188	1.14026	1.16486	1.16622	1.21616	1.20951	1.22122	1.21697	1.21012	1.21553	1.24453	1.27271	1.25978	1.29341	1.29181	1.29242	1.2774	1.30047	1.28198
8356.93	1.03063	1.02928	1.08739	1.10765	1.11214	1.16052	1.15632	1.16162	1.15244	1.16055	1.16429	1.19161	1.19846	1.19533	1.22523	1.23051	1.22829	1.1594	1.21821	1.21308
8357.93	1.0125	1.00095	1.0609	1.07566	1.07457	1.1216	1.12285	1.1239	1.11982	1.12226	1.12157	1.14244	1.16091	1.14895	1.17224	1.17421	1.17498	1.15508	1.17393	1.1589
8358.93	1.0088	0.99628	1.04509	1.05518	1.05821	1.09407	1.10266	1.10095	1.10183	1.09071	1.10471	1.11689	1.12412	1.11927	1.13257	1.13696	1.14764	1.08774	1.15365	1.14104
8359.92	1.02399	1.01798	1.05183	1.05446	1.05679	1.07463	1.0821	1.08222	1.07521	1.07082	1.07192	1.09417	1.10321	1.09803	1.11165	1.12126	1.11134	1.10527	1.12506	1.11949
8361.03	1.05307	1.03914	1.05939	1.06259	1.05919	1.0665	1.07354	1.07198	1.06741	1.06974	1.06753	1.08301	1.08578	1.09034	1.09588	1.10697	1.09175	1.07761	1.10079	1.09221
8362.13	1.07152	1.05692	1.06358	1.06791	1.07413	1.07018	1.08034	1.06518	1.0622	1.06855	1.05787	1.0755	1.07548	1.07482	1.08493	1.09413	1.08928	1.07562	1.09639	1.08804
8363.22	1.05379	1.06016	1.06739	1.06634	1.07497	1.07359	1.07777	1.07038	1.05903	1.06776	1.06353	1.07036	1.0728	1.07145	1.0828	1.07628	1.06995	1.07165	1.07502	1.06846
8364.33	1.03108	1.0352	1.04951	1.05407	1.05658	1.07431	1.06787	1.06609	1.06852	1.06343	1.05852	1.07464	1.06592	1.05825	1.07844	1.07343	1.08104	1.07677	1.07513	1.06283
8365.43	1.00799	1.00168	1.03866	1.04611	1.04174	1.05925	1.07722	1.06475	1.0625	1.06704	1.06965	1.07419	1.0743	1.06892	1.0756	1.07514	1.06939	1.08758	1.08301	1.07545
8366.62	0.977979	0.972975	1.0149	1.03937	1.0273	1.06253	1.06772	1.06456	1.05675	1.06103	1.06024	1.07919	1.07306	1.07761	1.08914	1.08898	1.09812	1.09088	1.09974	1.0929
8367.83	0.929942	0.929446	0.994296	1.00766	0.988441	1.04879	1.05411	1.05565	1.05311	1.06123	1.06113	1.07644	1.08817	1.08667	1.09763	1.09548	1.10764	1.09228	1.10289	1.08852
8369.03	0.900652	0.890599	0.970192	0.977341	0.980529	1.02524	1.03698	1.03131	1.03354	1.03884	1.04293	1.05885	1.07725	1.07487	1.09457	1.10299	1.08468	1.09934	1.09972	1.10113
8370.22	0.856202	0.862147	0.936793	0.946177	0.947822	1.0018	1.01284	1.00788	1.01138	1.00948	1.01201	1.02892	1.06201	1.05747	1.08255	1.0787	1.07892	1.0843	1.08199	1.06837
8371.43	0.837658	0.832491	0.911862	0.922211	0.925806	0.979078	0.98243	0.976131	0.984924	0.991291	1.00198	0.999059	1.03259	1.02873	1.05412	1.04965	1.04417	1.05395	1.061	1.05139
8372.72	0.827423	0.830767	0.893724	0.907133	0.90104	0.94832	0.952483	0.956157	0.953185	0.952397	0.970008	0.975942	1.00018	1.00806	1.03136	1.02934	1.02572	1.02649	1.01074	1.02231
8374.02	0.817188	0.820298	0.880031	0.885418	0.885451	0.926297	0.936071	0.935231	0.931603	0.938587	0.942366	0.954658	0.973225	0.971791	0.990445	0.988574	0.988955	0.990948	0.986589	0.986297
8375.23	0.830584	0.82885	0.868423	0.870457	0.871776	0.90615	0.906124	0.904359	0.913	0.911967	0.915911	0.923496	0.946694	0.942558	0.966921	0.958949	0.956299	0.961596	0.962977	0.965664
8376.52	0.855744	0.848636	0.883465	0.865084	0.877736	0.89217	0.895803	0.891371	0.896857	0.899052	0.896122	0.903252	0.921971	0.917875	0.919247	0.921974	0.920339	0.919095	0.92655	0.926868
8377.92	0.887836	0.888222	0.882254	0.87368	0.878919	0.87523	0.881208	0.878379	0.881989	0.886826	0.881174	0.882127	0.886272	0.887932	0.896686	0.887349	0.909197	0.901215	0.888417	0.89208
8379.23	0.922822	0.915799	0.896771	0.89229	0.896726	0.887132	0.872322	0.875044	0.874803	0.862587	0.873362	0.874996	0.87318	0.875356	0.867275	0.86537	0.878814	0.865031	0.874153	0.859349
8380.52	0.939276	0.9415	0.911144	0.903854	0.904878	0.882213	0.882335	0.880615	0.87886	0.873679	0.868842	0.871263	0.85206	0.861245	0.852788	0.853031	0.854698	0.84235	0.852903	0.853997
8381.92	0.976717	0.972647	0.917523	0.915848	0.920184	0.876719	0.888271	0.8757	0.874343	0.873143	0.858811	0.86054	0.856432	0.84741	0.839025	0.843655	0.841517	0.851731	0.842762	0.839183
8383.32	1.01434	1.01449	0.946538	0.928166	0.937813	0.896364	0.890176	0.884106	0.882056	0.874496	0.87852	0.869514	0.850403	0.843186	0.839724	0.831045	0.820669	0.834366	0.838191	0.833026
8384.72	1.04683	1.04599	0.961091	0.964404	0.959378	0.899205	0.893834	0.900437	0.886244	0.880762	0.886563	0.874623	0.852119	0.837552	0.840672	0.832919	0.829042	0.834946	0.830119	0.832977
8386.23	1.08405	1.08672	0.987113	0.979841	0.981331	0.920519	0.914266	0.910504	0.905593	0.898053	0.902546	0.879456	0.854943	0.857803	0.831289	0.833743	0.835094	0.84086	0.850239	0.848917
8387.72	1.11546	1.11084	1.00634	0.99952	1.0037	0.942522	0.935522	0.930873	0.92241	0.922098	0.916812	0.897854	0.87535	0.856152	0.852057	0.846283	0.847196	0.850316	0.852136	0.849396
8389.23	1.13137	1.12797	1.03195	1.01962	1.02449	0.965189	0.955631	0.948926	0.940547	0.936544	0.940717	0.917335	0.887687	0.879376	0.868359	0.863129	0.865127	0.855841	0.863551	0.865556
8390.72	1.15853	1.15293	1.05051	1.04592	1.03503	0.983468	0.974417	0.979495	0.958015	0.960052	0.960001	0.936026	0.917658	0.8955	0.885525	0.882525	0.88582	0.896301	0.885767	0.883782
8392.23	1.16717	1.16887	1.06788	1.05997	1.05691	1.00717	0.990773	0.993781	0.985877	0.983611	0.975517	0.960084	0.936671	0.915902	0.906809	0.902857	0.905439	0.899274	0.909568	0.902553
8393.82	1.17488	1.17137	1.0787	1.07808	1.0793	1.02506	1.00576	1.0069	1.00732	0.997638	0.997603	0.978992	0.957102	0.942288	0.935028	0.925099	0.92642	0.935198	0.934107	0.920878
8395.32	1.17502	1.17783	1.10042	1.08744	1.08563	1.03247	1.03003	1.0229	1.02123	1.02507	1.01979	0.999444	0.980372	0.968085	0.949553	0.949455	0.959861	0.945549	0.950311	0.942275
8396.83	1.16154	1.16284	1.10092	1.09484	1.09066	1.04494	1.03774	1.04295	1.03812	1.03727	1.04236	1.02429	0.989006	0.989879	0.975852	0.975699	0.970007	0.967206	0.967544	0.969465
8398.42	1.14338	1.14295	1.09483	1.09312	1.08129	1.05617	1.06042	1.05523	1.05198	1.05689	1.04968	1.04484	1.02064	1.01111	1.00057	0.998451	0.993594	0.99113	0.993994	0.994852
8400.03	1.11924	1.11913	1.09223	1.09815	1.08742	1.07659	1.07164	1.07445	1.07186	1.06785	1.06896	1.05709	1.03927	1.03405	1.02251	1.01964	1.01822	1.02876	1.02229	1.02972
8401.72	1.10416	1.10725	1.08748	1.09667	1.0903	1.08022	1.0847	1.08439	1.07459	1.08253	1.07966	1.07515	1.06968	1.05007	1.04322	1.05434	1.05107	1.04593	1.0375	1.06473
8403.43	1.08958	1.08989	1.0938	1.09035	1.09467	1.09121	1.09106	1.09127	1.09922	1.0918	1.0928	1.08946	1.0798	1.07404	1.07407	1.07621	1.08174	1.0621	1.06809	1.08099
8405.02	1.06649	1.07606	1.08737	1.08474	1.09646	1.08743	1.09071	1.09117	1.10116	1.09782	1.09937	1.10523	1.09724	1.09746	1.09371	1.09816	1.10441	1.09354	1.09535	1.11001
8406.73	1.05938	1.0572	1.08802	1.08285	1.09364	1.10397	1.09351	1.09866	1.10073	1.10987	1.10303	1.10843	1.10445	1.11284	1.10593	1.11267	1.10951	1.11271	1.11084	1.12935
8408.42	1.06099	1.0527	1.0912	1.08454	1.09389	1.09549	1.09539	1.1016	1.09855	1.11579	1.10361	1.10818	1.11156	1.1104	1.11604	1.12801	1.12524	1.11554	1.12515	1.12739
8410.13	1.03957	1.04364	1.08076	1.07789	1.07889	1.0887	1.09555	1.08751	1.10394	1.09912	1.10325	1.10646	1.12093	1.12089	1.12236	1.13608	1.13035	1.12094	1.12524	1.1308
8411.92	1.04216	1.03796	1.07651	1.06733	1.07976	1.08715	1.0822	1.08764	1.09523	1.09534	1.09894	1.0955	1.11056	1.1271	1.11974	1.12097	1.13876	1.1233	1.12927	1.14151
8413.72	1.02757	1.03377	1.06173	1.05641	1.06583	1.07097	1.06455	1.07717	1.07664	1.07564	1.0817	1.08894	1.10371	1.10791	1.10931	1.11521	1.09652	1.11007	1.1151	1.11758
8415.52	1.02574	1.02333	1.05621	1.05497	1.05413	1.05989	1.05176	1.06007	1.06717	1.07397	1.06228	1.07749	1.08985	1.09291	1.09192	1.10177	1.10038	1.11153	1.09938	1.10165
8417.32	1.00878	1.00817	1.04391	1.03416	1.03851	1.04801	1.04644	1.05125	1.04854	1.06106	1.05738	1.06489	1.06647	1.0842	1.08039	1.08502	1.08939	1.08276	1.06825	1.06638
8419.12	1.00208	1.00793	1.02918	1.02161	1.03118	1.03032	1.03272	1.03977	1.04958	1.04034	1.04934	1.04856	1.05777	1.0597	1.06098	1.0635	1.07195	1.07336	1.06333	1.07621
8420.92	0.995993	0.996848	1.01681	1.01079	1.01339	1.02343	1.02466	1.03867	1.04099	1.03915	1.02824	1.04103	1.04864	1.05054	1.05486	1.05696	1.06959	1.05524	1.04868	1.05971
8422.82	0.974514	0.981007	1.00935	1.00352	1.00817	1.01676	1.01502	1.02342	1.02691	1.0266	1.02799	1.02951	1.04253	1.04464	1.04445	1.05281	1.04755	1.04285	1.04941	1.04469
8424.72	0.966669	0.97465	1.00125	0.992325	0.998114	1.00424	1.01291	1.01562	1.02055	1.02154	1.01943	1.02285	1.02975	1.02911	1.03019	1.03606	1.03445	1.02399	1.03063	1.03616
8426.62	0.961562	0.963607	0.991904	0.984099	0.986419	1.00966	1.00447	1.00889	1.01864	1.01388	1.01065	1.01559	1.02398	1.02339	1.02219	1.02641	1.0302	1.02963	1.02011	1.02397
8428.53	0.962534	0.957411	0.985726	0.983281	0.98833	0.99967	1.0016	1.00706	1.00971	1.01939	1.01458	1.0097	1.01544	1.02635	1.01943	1.0253	1.02615	1.01832	1.01667	1.02694
8430.42	0.9552	0.966703	0.987568	0.982409	0.985547	0.997206	0.999173	1.00951	1.0094	1.00456	1.00374	1.00948	1.01688	1.00894	1.00987	1.02046	1.00976	1.02725	1.018	1.01606
8432.42	0.960025	0.973939	0.988997	0.981492	0.987468	1.00023	0.996008	0.999092	1.01136	1.0125	1.01013	1.00203	1.01233	1.00735	1.00909	1.0158	1.01836	1.01969	1.01645	1.01797

## Sheet: Fig5b
#E(eV)	Air	OCP	activation	activation	activation	1,45V	1,45V	1,45V	1,50V	1,50V	1,50V	1,55V	1,55V	1,55V	1,60V	1,60V	1,60V	1,65V	1,65V	1,65V
8313.12	0.00647399	0.00557297	0.00395907	0.00593583	0.00598673	0.0041048	0.00494776	0.0103954	0.00817532	0.00430785	0.00273468	0.00268978	0.00365274	0.0056855	0.00574155	0.00413784	0.00551054	0.00274997	0.00748907	0.00435184
8313.62	0.00545032	0.00508523	0.00580255	0.00781772	0.00563562	0.00516084	0.00331237	0.00447377	0.00530769	0.00244467	0.00564552	0.00637691	0.00564929	0.00554442	0.00564319	0.00743881	0.00561594	0.00449189	0.00665976	0.00467707
8314.12	0.0068584	0.00782798	0.00535988	0.0066569	0.00535366	0.00598826	0.0079658	0.00747966	0.00650461	0.00508938	0.00342765	0.00613909	0.00504082	0.00414551	0.00683362	0.00909109	0.00499626	0.0027373	0.00507812	0.00445422
8314.62	0.00665821	0.00572535	0.0056767	0.0052734	0.00685493	0.00456371	0.00585349	0.00880955	0.00791835	0.00488567	0.00493567	0.00799135	0.00621799	0.00541128	0.00521583	0.00734737	0.00597351	0.00775019	0.00553621	0.00979049
8315.12	0.00537594	0.00415916	0.0065942	0.00732436	0.00536173	0.005152	0.00455576	0.00606076	0.00612555	0.00705893	0.00674979	0.00568373	0.00591143	0.00241114	0.00361185	0.00920007	0.00706859	0.00569483	0.00371149	0.00371754
8315.62	0.00635481	0.00659432	0.00961623	0.00481136	0.00713018	0.00528973	0.00507834	0.00685954	0.00823394	0.00483801	0.00454273	0.0069829	0.00441361	0.00738097	0.0059623	0.00649678	0.00749155	0.00799022	0.0081556	0.0071081
8316.12	0.00750156	0.00261122	0.00714024	0.00739343	0.00723977	0.00670546	0.00849769	0.00958978	0.00872429	0.00618823	0.00713096	0.00693972	0.00648875	0.00736254	0.00813264	0.00740262	0.00717406	0.00793142	0.00458062	0.00588153
8316.62	0.00766135	0.00659523	0.00999031	0.00674355	0.00901512	0.00561211	0.00793434	0.00698213	0.00693992	0.00854025	0.00598389	0.00536061	0.00623965	0.00402692	0.00651697	0.00675054	0.00408717	0.00591578	0.00890642	0.00663624
8317.12	0.00664747	0.00786368	0.00968555	0.00856957	0.00704111	0.00741004	0.00930472	0.00694044	0.00864347	0.00573742	0.0074794	0.00659532	0.00356238	0.00863155	0.00632513	0.00599299	0.00452609	0.00525493	0.00443953	0.00450008
8317.62	0.0056474	0.00758381	0.00832384	0.00798809	0.00865092	0.00742039	0.0107982	0.00607578	0.00515861	0.0102413	0.00897817	0.00886567	0.00720335	0.00739692	0.0035633	0.00881327	0.00523768	0.00722303	0.00838523	0.00488753
8318.11	0.00715049	0.00462952	0.00721032	0.00858707	0.006873	0.00860235	0.00761352	0.00469758	0.00867003	0.00802006	0.00754618	0.00971061	0.00714411	0.00742466	0.00837543	0.00489573	0.00728142	0.00318794	0.00904514	0.00787943
8318.61	0.00836094	0.00558235	0.00938187	0.00808463	0.00761238	0.00728005	0.0130596	0.00854416	0.00733578	0.00738269	0.00923838	0.00696395	0.00567935	0.00630168	0.00852875	0.0059247	0.00422607	0.00393771	0.00816874	0.00762175
8319.12	0.00670387	0.00962676	0.00917294	0.00852522	0.00975875	0.00923091	0.00808932	0.00944778	0.00971573	0.00599239	0.00939608	0.00939253	0.0101434	0.00727287	0.00588564	0.00541781	0.00760081	0.00739147	0.00702197	0.00901182
8319.62	0.00472466	0.00868396	0.0076463	0.00982225	0.0109428	0.00888127	0.00725403	0.0121919	0.0070267	0.00703133	0.0105648	0.00646734	0.00919713	0.00783034	0.0096677	0.00970488	0.00820892	0.00651112	0.00749121	0.00647408
8320.12	0.00944357	0.00870643	0.0108557	0.00968266	0.00690869	0.00775145	0.00933045	0.00899394	0.0107845	0.00554654	0.0124239	0.00718752	0.00767103	0.00820482	0.00880751	0.00810876	0.00787588	0.00781962	0.00977976	0.00722624
8320.62	0.00944697	0.00969283	0.00859321	0.0114588	0.0120586	0.011557	0.0132772	0.0120946	0.0105231	0.00921498	0.0126063	0.0142506	0.00982102	0.00952788	0.00708842	0.0096347	0.00711249	0.00478177	0.0106497	0.00946879
8321.12	0.0108492	0.00829502	0.00976882	0.00970038	0.0119508	0.0135192	0.00821137	0.009214	0.0114555	0.0121193	0.01119	0.00970445	0.00937062	0.00700933	0.00943563	0.00656209	0.0100963	0.0101398	0.00791667	0.00717729
8321.61	0.00968685	0.0130331	0.00991152	0.00897807	0.0110848	0.010615	0.00927855	0.0110257	0.013188	0.0139138	0.0119412	0.011876	0.0107888	0.00723118	0.0111677	0.00518364	0.00474685	0.00835905	0.00655571	0.00674371
8322.12	0.011917	0.0140226	0.0114744	0.0118724	0.0120698	0.00969633	0.00949703	0.00953659	0.0141023	0.0106746	0.0115013	0.0135043	0.00823067	0.0077588	0.00957941	0.0124717	0.00917608	0.0101708	0.00985836	0.00846254
8322.62	0.0100577	0.0114566	0.0144487	0.0129923	0.0101234	0.0107195	0.0103093	0.0110895	0.0129351	0.0110463	0.00885232	0.00997661	0.0126618	0.0119508	0.0107569	0.0101025	0.00730837	0.0114496	0.00957354	0.00985147
8323.12	0.0109039	0.010359	0.0104122	0.00994032	0.00996186	0.0134019	0.0131563	0.011089	0.014664	0.0131869	0.0122855	0.0118977	0.00851046	0.0113982	0.0106003	0.0132607	0.0106159	0.0108371	0.0102244	0.010069
8323.62	0.0120463	0.00990857	0.012183	0.0116362	0.0115538	0.0104547	0.0136469	0.0108035	0.0149002	0.0131353	0.0121952	0.0111858	0.0115311	0.0104132	0.0119208	0.00893941	0.00984327	0.0111507	0.0108788	0.00746605
8324.12	0.0153945	0.0154885	0.0146278	0.0127903	0.0119461	0.0150855	0.0128457	0.0158078	0.0136124	0.014244	0.0143976	0.0117109	0.0126154	0.012178	0.0109062	0.0121888	0.0134962	0.00965278	0.0143088	0.00992602
8324.62	0.0162629	0.0126243	0.0106593	0.0163874	0.0164649	0.0125578	0.011466	0.0157272	0.0138095	0.0123575	0.0126605	0.0130265	0.0110842	0.0124057	0.0114045	0.0131439	0.0093253	0.0100051	0.0103564	0.0155883
8325.12	0.0143364	0.0150604	0.0163628	0.0156039	0.013857	0.0135941	0.0144949	0.0153157	0.0154271	0.0142963	0.0137252	0.0174971	0.0138146	0.0113084	0.014481	0.0102447	0.0127114	0.0128867	0.00915524	0.0131776
8325.62	0.0164452	0.0145058	0.0181532	0.0143921	0.016145	0.0158425	0.0168211	0.0165302	0.0191362	0.012655	0.014283	0.0148644	0.0163706	0.0150987	0.015017	0.0145868	0.0146126	0.0128591	0.0140897	0.0105758
8326.12	0.014758	0.0182985	0.0169058	0.0158952	0.0183719	0.01871	0.0150429	0.0171192	0.0179036	0.0173112	0.018024	0.0148366	0.0169396	0.0126079	0.0133137	0.0129557	0.013022	0.0114522	0.0128497	0.0112207
8326.62	0.0163612	0.017354	0.0164416	0.0147342	0.0181538	0.0177157	0.0189071	0.0171607	0.0173391	0.0141518	0.0163099	0.0195946	0.0158531	0.0128048	0.0135714	0.0147883	0.0160581	0.0129506	0.0140095	0.0163656
8327.12	0.0189998	0.0159285	0.016601	0.019617	0.0183725	0.0173013	0.017322	0.0189231	0.0194754	0.0188955	0.0176946	0.0142602	0.0162252	0.0141325	0.0186516	0.0159595	0.0140582	0.0165192	0.0168485	0.0146515
8327.62	0.0216989	0.0208711	0.0189257	0.0162374	0.0225976	0.0205593	0.019989	0.023938	0.022996	0.0192239	0.0211482	0.0197413	0.0148579	0.0185694	0.017877	0.0165162	0.0103421	0.014653	0.0167604	0.0175525
8328.11	0.0197617	0.0205601	0.022291	0.0215325	0.0209604	0.0186505	0.0241385	0.0236211	0.0206871	0.0188247	0.0216472	0.0212999	0.0213256	0.0198838	0.018994	0.015717	0.0148835	0.0159916	0.0160572	0.015844
8328.62	0.0234091	0.0240845	0.0238263	0.0244318	0.0240162	0.0241551	0.0248574	0.0257516	0.0243739	0.0175888	0.0239351	0.0211918	0.0215909	0.0215089	0.0173491	0.0171682	0.0194977	0.0193124	0.0189666	0.0207339
8329.12	0.0233935	0.0244679	0.0258396	0.0256935	0.0266453	0.024818	0.0253851	0.0242798	0.0289965	0.0221162	0.0265189	0.0229829	0.0214726	0.016681	0.0213168	0.01676	0.0196448	0.0225334	0.0251283	0.0216845
8329.63	0.0266928	0.0287946	0.0307314	0.0300048	0.0306391	0.026226	0.0277902	0.0291314	0.0312947	0.0292252	0.0312878	0.029825	0.0237275	0.0223363	0.0225611	0.0238642	0.0217755	0.0243168	0.0239349	0.0262159
8330.12	0.0374971	0.0332209	0.0358328	0.0390407	0.0357162	0.0365333	0.0347162	0.0343492	0.0368254	0.0349301	0.0327151	0.0327669	0.0308356	0.0270276	0.0286661	0.028421	0.025533	0.0296054	0.0289013	0.0277934
8330.62	0.0460765	0.0444209	0.0462666	0.0409298	0.0475928	0.043727	0.0440022	0.0480657	0.0498526	0.0401894	0.042326	0.0445929	0.0394027	0.0357826	0.0351965	0.0342004	0.0310599	0.0358261	0.0333983	0.0343243
8330.93	0.0539505	0.0432174	0.047988	0.0534209	0.0538921	0.0517101	0.0576611	0.055535	0.0556207	0.0524149	0.045188	0.0510473	0.0483178	0.0355271	0.041743	0.0428152	0.040085	0.0377683	0.0359298	0.0394465
8331.12	0.0549088	0.0493956	0.0577696	0.0532161	0.0538644	0.0595328	0.0516826	0.0540452	0.0544965	0.0519923	0.056846	0.0567591	0.0442146	0.0481687	0.0443355	0.0444289	0.0477553	0.0363927	0.0435571	0.0373093
8331.32	0.0532494	0.0520026	0.0435536	0.0570794	0.0490715	0.0542842	0.0498435	0.0449484	0.0550893	0.0518717	0.0499419	0.0525968	0.0476029	0.0430755	0.0512058	0.0417715	0.045407	0.0451491	0.0463948	0.0444563
8331.52	0.055015	0.0503939	0.049208	0.0477595	0.0478746	0.0449865	0.0522902	0.0425394	0.0433428	0.0533442	0.0454279	0.0537707	0.0486448	0.0446053	0.046478	0.0462196	0.0448113	0.0508316	0.0478884	0.0479759
8331.72	0.0504887	0.0511028	0.044504	0.0433654	0.0413406	0.0424874	0.041175	0.0467006	0.0522174	0.0431683	0.045285	0.0502041	0.04711	0.0503651	0.0455584	0.0495932	0.0503223	0.0492421	0.0458464	0.0538721
8331.92	0.0429038	0.0450672	0.0435666	0.0364961	0.0393907	0.0452289	0.0402297	0.0474982	0.0446189	0.0438475	0.0394049	0.0412085	0.0438193	0.0483849	0.0521537	0.0503469	0.0498395	0.049571	0.049498	0.0467749
8332.12	0.0359629	0.0405281	0.0432252	0.0408208	0.0420856	0.0410368	0.035735	0.0430594	0.0437056	0.0459042	0.0406425	0.0459374	0.0358892	0.0465364	0.0547331	0.0494872	0.0481246	0.0526879	0.0500649	0.0511415
8332.32	0.043116	0.034357	0.0366832	0.035983	0.0432866	0.0354898	0.0373372	0.0358567	0.0346092	0.0367892	0.0422693	0.0355239	0.04119	0.0477993	0.0517041	0.0473316	0.0507665	0.055153	0.0547623	0.0571805
8332.52	0.0378639	0.0321471	0.0372249	0.0402475	0.0354442	0.035158	0.0381392	0.0362223	0.034311	0.0393749	0.0395776	0.0388911	0.0478827	0.0514465	0.0522264	0.0467963	0.0532074	0.0520426	0.0543973	0.0496429
8332.72	0.0405008	0.035787	0.0387683	0.0405671	0.0365696	0.0370782	0.0335826	0.0334161	0.0362581	0.0397041	0.0406874	0.0431006	0.043856	0.0536521	0.0501628	0.0492277	0.0500323	0.0584493	0.0565243	0.0521542
8332.93	0.0398249	0.0329294	0.0341795	0.0391644	0.0320223	0.0368744	0.0350161	0.0361224	0.0368961	0.035718	0.0378816	0.0442194	0.0489457	0.0475888	0.0495042	0.058128	0.0554315	0.0531741	0.049395	0.0447029
8333.22	0.0385904	0.0296408	0.0377442	0.0434769	0.0386863	0.0359534	0.0399732	0.0362948	0.0366098	0.0377605	0.0341822	0.0391572	0.0399075	0.0424656	0.0513375	0.0462291	0.0526187	0.0543543	0.0505364	0.0490027
8333.52	0.0354359	0.0370109	0.0360993	0.0414036	0.0456973	0.0390686	0.0324883	0.0425457	0.0344981	0.0410636	0.03654	0.0390288	0.0461238	0.049752	0.049803	0.0439032	0.049004	0.051282	0.0503149	0.0582194
8333.82	0.0373876	0.0383365	0.0390729	0.0367527	0.0367757	0.0422753	0.0394219	0.0364288	0.0389184	0.0435608	0.0383878	0.0449563	0.0400179	0.0523736	0.0480406	0.0435015	0.0520158	0.0498715	0.0507292	0.0500347
8334.22	0.0383862	0.0413964	0.0433753	0.0461947	0.0430874	0.0445632	0.0419538	0.0435711	0.0455049	0.0466188	0.0388021	0.0430368	0.0437807	0.0400869	0.0529255	0.0485605	0.0487752	0.052418	0.0538127	0.0501491
8334.63	0.0448661	0.0446896	0.0446959	0.0445899	0.0470207	0.0483065	0.0418008	0.0448439	0.0503649	0.0499208	0.0448766	0.0444869	0.0414068	0.0503042	0.0484321	0.0464539	0.0507682	0.047897	0.0522453	0.0474424
8334.92	0.0498263	0.0488278	0.0490671	0.0461732	0.0583902	0.0496939	0.0458134	0.051153	0.0522503	0.0494852	0.0432811	0.0506902	0.0461792	0.0533521	0.0514598	0.0452331	0.0474954	0.049921	0.0512219	0.0442888
8335.31	0.053751	0.0558137	0.0578941	0.0537946	0.0554883	0.0568505	0.053499	0.0557494	0.0581606	0.0504157	0.0463859	0.0574973	0.0556513	0.0533355	0.0590432	0.0513366	0.0531784	0.0575626	0.0545307	0.056668
8335.82	0.0655681	0.0639572	0.0594517	0.0638947	0.0707388	0.0629712	0.0650514	0.0653825	0.0677411	0.0608108	0.0636282	0.0693904	0.0581597	0.0629672	0.0602651	0.0544939	0.0593462	0.0618843	0.0606606	0.0565219
8336.22	0.0799276	0.0802905	0.0795697	0.0758865	0.0823051	0.0801297	0.0731812	0.0790494	0.0782998	0.0744043	0.0732566	0.0778286	0.0683162	0.0715846	0.066629	0.0672284	0.0633425	0.0657684	0.0657988	0.0656313
8336.62	0.0950063	0.09079	0.0902939	0.0838781	0.0939193	0.0893457	0.0869663	0.0960372	0.0939189	0.0872814	0.0850412	0.0895577	0.0818254	0.0755113	0.0773992	0.0716908	0.0712733	0.0753615	0.0687624	0.0612355
8337.02	0.110873	0.109616	0.108726	0.108892	0.106555	0.102631	0.106202	0.109889	0.115024	0.106609	0.106556	0.111286	0.0904376	0.0949812	0.0876087	0.0770322	0.0802759	0.0822226	0.0772431	0.0735312
8337.53	0.13033	0.128295	0.13587	0.134097	0.132909	0.132772	0.126669	0.122437	0.132999	0.123561	0.126875	0.128818	0.115048	0.0984596	0.101397	0.0931685	0.096773	0.0945332	0.0930085	0.0895549
8338.03	0.166637	0.162523	0.166738	0.162077	0.159428	0.164191	0.161878	0.163897	0.167365	0.158334	0.140305	0.159975	0.129409	0.115276	0.123441	0.108669	0.109695	0.109088	0.109139	0.105563
8338.52	0.205788	0.202138	0.206161	0.208368	0.20572	0.205417	0.203205	0.205757	0.209249	0.195974	0.187649	0.194152	0.161722	0.147507	0.13965	0.130583	0.125367	0.126595	0.126403	0.131227
8339.12	0.281062	0.275825	0.281136	0.283791	0.27217	0.273455	0.27275	0.280629	0.283913	0.256929	0.251183	0.264546	0.207429	0.187248	0.174201	0.164687	0.162233	0.164736	0.165053	0.156063
8339.73	0.372803	0.377341	0.371258	0.367017	0.357658	0.366084	0.362678	0.367248	0.378665	0.335146	0.331283	0.339854	0.2719	0.249968	0.229936	0.207186	0.211229	0.205	0.207372	0.189236
8340.32	0.479301	0.477377	0.469115	0.459321	0.460606	0.468456	0.463696	0.468074	0.473458	0.44269	0.442148	0.433655	0.343425	0.300596	0.277947	0.266416	0.256581	0.247254	0.252887	0.239543
8340.92	0.581385	0.579854	0.577706	0.563737	0.549104	0.581581	0.560431	0.578203	0.591191	0.521625	0.534662	0.528415	0.438526	0.381199	0.356429	0.336938	0.324234	0.313354	0.310552	0.308985
8341.52	0.68592	0.698769	0.676579	0.666309	0.659796	0.683354	0.684175	0.675068	0.68929	0.636594	0.627299	0.61517	0.508725	0.458476	0.435642	0.409576	0.400019	0.400824	0.384938	0.377777
8342.12	0.790395	0.807765	0.791514	0.772797	0.757882	0.786389	0.777077	0.800845	0.793565	0.727181	0.743187	0.736087	0.606402	0.547305	0.511124	0.495192	0.473622	0.472638	0.45271	0.444534
8342.82	0.931396	0.945846	0.930715	0.906623	0.891534	0.937501	0.916815	0.938951	0.947539	0.866366	0.871526	0.869118	0.729237	0.653862	0.609276	0.592579	0.579058	0.56348	0.551278	0.552973
8343.53	1.09037	1.09607	1.08654	1.08026	1.0317	1.1048	1.09701	1.09124	1.1038	1.02542	1.0282	1.0124	0.858303	0.775864	0.7364	0.70859	0.678738	0.683432	0.672157	0.666284
8344.22	1.24252	1.28701	1.25434	1.26039	1.19989	1.27878	1.2683	1.28872	1.28246	1.19496	1.20461	1.17574	1.0056	0.927129	0.887416	0.831779	0.801803	0.802633	0.785124	0.791417
8344.92	1.42211	1.47366	1.45457	1.44041	1.37698	1.48342	1.4684	1.47748	1.4607	1.37831	1.38118	1.34712	1.1769	1.06082	1.00726	0.976533	0.956109	0.928762	0.928347	0.910977
8345.61	1.59125	1.6478	1.62858	1.6089	1.53527	1.64192	1.6482	1.64989	1.63943	1.55976	1.55791	1.49083	1.30668	1.20623	1.14516	1.11007	1.07724	1.06323	1.04033	1.06289
8346.42	1.72902	1.80261	1.7651	1.74633	1.67106	1.79532	1.77639	1.79319	1.78206	1.69407	1.67989	1.63678	1.46644	1.33609	1.27074	1.24093	1.21886	1.19673	1.20489	1.18484
8347.23	1.79689	1.88725	1.8477	1.83947	1.74891	1.86149	1.86673	1.89351	1.85931	1.77012	1.77449	1.722	1.54628	1.43258	1.37145	1.35447	1.30769	1.28321	1.30789	1.29808
8348.02	1.86638	1.93614	1.90251	1.91748	1.80738	1.93135	1.92102	1.95884	1.93122	1.84498	1.85162	1.79467	1.62156	1.51187	1.46433	1.43685	1.41711	1.38141	1.38355	1.38081
8348.82	1.90459	2.00112	1.94956	1.97022	1.86899	1.98612	1.97543	2.00836	1.9749	1.90304	1.91248	1.83964	1.6996	1.60789	1.52264	1.51808	1.49212	1.47711	1.4919	1.49483
8349.62	1.84825	1.96891	1.95683	1.95502	1.83193	1.94651	1.94417	1.95953	1.94529	1.89078	1.9044	1.83965	1.72114	1.6501	1.58456	1.57663	1.5808	1.55676	1.55604	1.5671
8350.43	1.73391	1.82952	1.80371	1.80197	1.72175	1.80613	1.77118	1.80147	1.79398	1.76315	1.78018	1.73365	1.68737	1.63021	1.58894	1.57694	1.59068	1.57983	1.60016	1.58264
8351.33	1.55535	1.62231	1.58836	1.60532	1.56648	1.59836	1.58439	1.59539	1.60393	1.61145	1.60997	1.56968	1.60099	1.59221	1.56219	1.56417	1.59464	1.56939	1.62822	1.62092
8352.22	1.41878	1.45924	1.43377	1.45898	1.43531	1.43247	1.43389	1.44353	1.44979	1.46435	1.47942	1.45499	1.51111	1.53158	1.54718	1.55423	1.57259	1.56149	1.60451	1.60863
8353.12	1.31131	1.3521	1.33294	1.3444	1.338	1.32056	1.33052	1.33361	1.33971	1.38167	1.36852	1.35713	1.44044	1.48011	1.49763	1.50801	1.54748	1.52589	1.54649	1.56948
8354.02	1.25556	1.28199	1.24679	1.26603	1.26312	1.25772	1.25285	1.26694	1.25101	1.29004	1.29466	1.28122	1.36385	1.39394	1.40644	1.43412	1.45077	1.44185	1.45959	1.49758
8354.93	1.19677	1.20885	1.2001	1.19981	1.21856	1.20207	1.18508	1.1999	1.2054	1.22306	1.22731	1.2091	1.28112	1.30833	1.33271	1.33511	1.36625	1.36032	1.36826	1.38625
8355.92	1.12008	1.13007	1.12652	1.12837	1.13594	1.12277	1.11668	1.12374	1.12976	1.14812	1.14732	1.14947	1.19396	1.21814	1.23734	1.23928	1.23743	1.25768	1.27383	1.2765
8356.93	1.0564	1.06594	1.0555	1.06856	1.06771	1.04851	1.05165	1.05322	1.0607	1.07485	1.08247	1.06894	1.12471	1.13921	1.16749	1.16722	1.18222	1.18351	1.19185	1.20123
8357.93	1.01582	1.01416	1.02129	1.01397	1.01966	1.00713	1.0119	1.00944	1.00526	1.03906	1.03256	1.01976	1.07696	1.09452	1.11195	1.11437	1.12786	1.13803	1.1314	1.16008
8358.93	1.00448	0.994285	0.990953	0.988174	1.00391	0.988868	0.991333	0.98674	0.987797	1.00932	1.01077	0.993971	1.05088	1.07387	1.09278	1.08652	1.11658	1.11903	1.10695	1.12889
8359.92	1.00414	1.00345	1.00229	1.00186	0.9984	1.00662	1.0016	0.999828	1.00981	1.00902	1.00525	1.01051	1.03866	1.05659	1.08738	1.08826	1.09808	1.09828	1.11247	1.11812
8361.03	1.03083	1.01645	1.02236	1.02243	1.02831	1.02079	1.02698	1.02567	1.01948	1.03119	1.03395	1.03401	1.04693	1.05869	1.08464	1.08193	1.09641	1.09825	1.08834	1.1006
8362.13	1.04269	1.03889	1.03377	1.03132	1.03554	1.03687	1.0443	1.03741	1.04323	1.05284	1.04919	1.05401	1.06407	1.07342	1.07746	1.07818	1.06707	1.0868	1.09062	1.10589
8363.22	1.03314	1.04453	1.04505	1.04249	1.04511	1.03144	1.02893	1.0459	1.04134	1.04162	1.03853	1.04452	1.06923	1.06476	1.07579	1.07615	1.05616	1.08856	1.07331	1.08431
8364.33	1.02327	1.04141	1.02585	1.01913	1.03808	1.02271	1.02512	1.02558	1.01965	1.03151	1.02092	1.02483	1.06858	1.04528	1.06263	1.07341	1.07174	1.07509	1.06239	1.08502
8365.43	0.995884	1.0119	1.006	1.00982	1.01754	1.02342	1.00564	0.998463	1.006	1.01319	1.0013	1.01264	1.04544	1.0462	1.06495	1.06753	1.06071	1.07107	1.0756	1.08254
8366.62	0.970341	0.978107	0.978478	0.979965	0.991622	0.973591	0.977906	0.982053	0.97906	0.994728	0.985846	0.992806	1.02975	1.05125	1.05187	1.06506	1.05879	1.07507	1.07422	1.08359
8367.83	0.930771	0.938659	0.944811	0.946762	0.96236	0.939514	0.932665	0.964258	0.94392	0.966007	0.966417	0.965178	1.01402	1.03853	1.04248	1.05777	1.05971	1.06165	1.067	1.07911
8369.03	0.905957	0.910601	0.923348	0.913785	0.935616	0.916737	0.911583	0.915609	0.904819	0.941578	0.936451	0.935037	0.984778	1.01763	1.02652	1.03857	1.03775	1.04274	1.05493	1.0573
8370.22	0.87294	0.884372	0.878531	0.883992	0.910412	0.891777	0.87209	0.889674	0.893862	0.916628	0.902878	0.908142	0.960274	0.990269	0.995918	1.01616	1.02624	1.03218	1.02956	1.04021
8371.43	0.861878	0.858487	0.855456	0.857141	0.883342	0.862036	0.851159	0.851159	0.871627	0.877015	0.872242	0.8913	0.937074	0.95936	0.973421	1.00051	1.01202	0.998614	0.993901	0.988836
8372.72	0.844279	0.848774	0.837934	0.847013	0.862086	0.844412	0.832589	0.833099	0.845468	0.863551	0.873157	0.870525	0.907898	0.93216	0.943008	0.967741	0.964817	0.978181	0.968602	0.979467
8374.02	0.829809	0.835435	0.838038	0.838143	0.852567	0.826513	0.830869	0.827932	0.835008	0.846146	0.856639	0.861357	0.888749	0.906783	0.918327	0.928504	0.932932	0.936297	0.931664	0.930338
8375.23	0.846558	0.834759	0.831237	0.840057	0.842145	0.83342	0.830327	0.839455	0.838893	0.843252	0.845342	0.846561	0.884059	0.902297	0.91061	0.901019	0.905638	0.918971	0.914713	0.92497
8376.52	0.850531	0.847741	0.848272	0.85618	0.867782	0.841601	0.846215	0.840836	0.848479	0.855373	0.851652	0.857106	0.871037	0.882494	0.894457	0.889961	0.897373	0.893499	0.906004	0.889414
8377.92	0.87002	0.864708	0.863696	0.860847	0.876341	0.866018	0.866505	0.863792	0.860627	0.86567	0.864951	0.87243	0.866915	0.87448	0.873325	0.876805	0.871298	0.865689	0.872352	0.868189
8379.23	0.898742	0.894357	0.897361	0.897586	0.898447	0.893572	0.893142	0.898431	0.891316	0.884561	0.885841	0.890783	0.875019	0.872035	0.870866	0.866506	0.859891	0.862658	0.865345	0.868623
8380.52	0.932921	0.926332	0.925737	0.924468	0.913518	0.91798	0.920685	0.922876	0.921775	0.911855	0.909396	0.907425	0.886591	0.880241	0.869004	0.861436	0.871115	0.85841	0.855952	0.856134
8381.92	0.962411	0.950639	0.944116	0.953739	0.94987	0.95638	0.959254	0.960962	0.960393	0.940267	0.948333	0.927091	0.901084	0.887165	0.881846	0.867083	0.86681	0.857543	0.861518	0.86759
8383.32	1.00151	0.989915	0.99503	0.98634	0.974103	0.992617	0.993541	0.988897	0.992865	0.98144	0.968653	0.966601	0.920524	0.893818	0.88456	0.881031	0.882144	0.863265	0.863361	0.859778
8384.72	1.0365	1.03254	1.03058	1.02984	1.00773	1.03901	1.02329	1.01912	1.03096	0.996931	1.00797	0.999764	0.943212	0.915753	0.902988	0.892037	0.88436	0.882248	0.87869	0.871654
8386.23	1.07627	1.06556	1.06205	1.06707	1.03858	1.06082	1.07484	1.05874	1.06601	1.03863	1.03672	1.02874	0.950995	0.936469	0.915972	0.909068	0.897685	0.901518	0.892237	0.883982
8387.72	1.10245	1.09734	1.09637	1.09931	1.07146	1.10865	1.09811	1.09583	1.10613	1.0625	1.07616	1.06358	0.990512	0.960586	0.943111	0.924886	0.927101	0.922387	0.908865	0.907554
8389.23	1.12159	1.1469	1.12567	1.13309	1.09998	1.13906	1.1202	1.13235	1.13434	1.10143	1.09659	1.08833	1.01738	0.987635	0.966441	0.940942	0.950184	0.940041	0.920297	0.930007
8390.72	1.14552	1.14599	1.16064	1.15374	1.11515	1.15294	1.14851	1.15199	1.14354	1.11646	1.11111	1.11709	1.03921	1.00736	0.982068	0.965833	0.968524	0.959102	0.950044	0.954592
8392.23	1.16166	1.16365	1.17248	1.16839	1.14131	1.16573	1.16817	1.16026	1.16838	1.14537	1.14712	1.12844	1.06593	1.03748	1.0137	0.98936	0.989598	0.974551	0.972832	0.976213
8393.82	1.17307	1.18631	1.18273	1.17166	1.15412	1.18074	1.19008	1.19251	1.18195	1.16183	1.16248	1.14791	1.09087	1.04698	1.02573	1.01778	1.00505	1.00084	0.997793	1.01308
8395.32	1.17411	1.1861	1.18089	1.18666	1.15744	1.19168	1.19959	1.1815	1.18554	1.16479	1.17172	1.15456	1.09477	1.06046	1.04891	1.04445	1.03928	1.02024	1.01255	1.01037
8396.83	1.17339	1.18764	1.18336	1.18353	1.14737	1.19001	1.1864	1.18797	1.18281	1.16655	1.1629	1.15965	1.09948	1.07482	1.06119	1.05518	1.05067	1.03891	1.04168	1.04187
8398.42	1.16827	1.16569	1.1781	1.17341	1.14469	1.1744	1.16187	1.16683	1.17104	1.16231	1.16066	1.14436	1.09817	1.08471	1.06743	1.0569	1.06165	1.06088	1.04856	1.05511
8400.03	1.15588	1.15311	1.14881	1.14919	1.14372	1.15385	1.14765	1.15855	1.15717	1.14124	1.13422	1.13404	1.10001	1.09314	1.07382	1.08348	1.0805	1.0689	1.07595	1.07436
8401.72	1.12476	1.1291	1.13792	1.14534	1.11779	1.12391	1.14222	1.14094	1.13266	1.12466	1.12793	1.11978	1.10907	1.09197	1.08695	1.08585	1.08295	1.07916	1.08889	1.08377
8403.43	1.11171	1.10421	1.10847	1.1111	1.11292	1.1049	1.11511	1.11591	1.10888	1.11862	1.12017	1.10889	1.10327	1.10926	1.09834	1.09916	1.09792	1.09457	1.08782	1.09924
8405.02	1.08064	1.08757	1.08774	1.08763	1.0778	1.09327	1.08269	1.08735	1.09147	1.0908	1.09732	1.09229	1.10601	1.10549	1.1007	1.10479	1.10675	1.10225	1.1137	1.1028
8406.73	1.07334	1.06297	1.06804	1.0671	1.06703	1.07624	1.08071	1.06629	1.07515	1.08777	1.08558	1.08477	1.10009	1.10744	1.10186	1.10008	1.11851	1.10964	1.11584	1.10816
8408.42	1.05081	1.05179	1.04808	1.04993	1.05702	1.05108	1.06714	1.06025	1.05415	1.06082	1.05704	1.06016	1.08824	1.09258	1.10624	1.10142	1.12095	1.1163	1.1084	1.11482
8410.13	1.04116	1.03378	1.03785	1.03308	1.04831	1.03456	1.04498	1.03435	1.03608	1.04049	1.05203	1.05631	1.07759	1.1059	1.10359	1.10836	1.11465	1.11152	1.10716	1.11472
8411.92	1.02561	1.01878	1.02023	1.03084	1.02923	1.02041	1.02525	1.01847	1.02059	1.04109	1.03843	1.03483	1.0742	1.08745	1.08219	1.09904	1.09972	1.09805	1.11489	1.0954
8413.72	1.01364	1.00714	1.01707	1.01589	1.01902	1.00794	1.02152	1.01067	1.01188	1.02489	1.01826	1.03096	1.05141	1.06671	1.0754	1.08015	1.09397	1.08125	1.09016	1.08094
8415.52	1.02193	1.00844	1.01696	1.00667	1.02268	1.0095	1.00799	1.00674	1.00291	1.02225	1.01792	1.02404	1.04788	1.0569	1.0653	1.06338	1.07529	1.08053	1.07589	1.07123
8417.32	1.01076	0.998276	0.995888	1.00489	0.996923	1.00148	1.006	1.00392	1.00519	1.00952	1.01939	1.01231	1.03152	1.04225	1.05441	1.05257	1.06209	1.06102	1.06854	1.05349
8419.12	1.00564	0.993519	1.00216	0.994869	1.00735	0.99919	1.00398	0.997331	0.98795	1.0111	1.00763	1.00663	1.02475	1.03033	1.03769	1.03762	1.03943	1.05344	1.05032	1.04873
8420.92	0.995208	0.988945	0.992032	0.99271	1.00291	0.991689	0.987923	0.995583	0.99387	0.991222	1.0013	1.005	1.01562	1.02077	1.0248	1.0394	1.03354	1.03054	1.04875	1.03832
8422.82	0.985141	1.00048	0.992348	0.984754	0.993802	0.981328	0.996671	0.983538	0.987288	0.990195	1.00086	0.989464	1.00228	1.01451	1.02505	1.02579	1.03272	1.02837	1.03468	1.02957
8424.72	0.979725	0.977392	0.973944	0.981731	0.990483	0.984943	0.977114	0.972351	0.979536	0.981274	0.988165	0.988266	1.00051	1.0036	1.01019	1.01487	1.00815	1.01134	1.02466	1.01743
8426.62	0.97135	0.975966	0.969777	0.979437	0.978222	0.985829	0.97203	0.975969	0.970226	0.973083	0.978126	0.981827	0.99251	1.00464	1.01107	1.00744	1.00289	1.00414	1.0146	1.00384
8428.53	0.976908	0.969548	0.968625	0.972009	0.972868	0.96398	0.978693	0.961981	0.96632	0.967016	0.976703	0.975333	0.985708	0.990208	0.996173	0.993999	1.008	0.994421	1.01187	1.00997
8430.42	0.968235	0.958387	0.970868	0.96758	0.967191	0.965064	0.975121	0.965444	0.96161	0.972885	0.96636	0.97479	0.988734	0.986125	1.00545	0.99323	0.991997	0.994487	1.00299	1.00058
8432.42	0.964384	0.961409	0.965042	0.956999	0.970818	0.967972	0.970249	0.968649	0.960678	0.969584	0.972008	0.974399	0.982201	0.997018	0.994656	0.999811	0.99479	1.00261	1.0071	0.99969

## Sheet: Fig5c
#E(eV)	NiOH2	NiOOH
8313.12	0.00278498	0.00835916
8313.62	0.00276394	0.0101616
8314.12	0.00284799	0.0110539
8314.62	0.00290779	0.00900713
8315.12	0.00296409	0.012321
8315.62	0.0031311	0.0143988
8316.12	0.00342336	0.0169292
8316.62	0.0033773	0.014424
8317.12	0.00349784	0.0144535
8317.62	0.00370592	0.0182898
8318.11	0.0039025	0.0150441
8318.61	0.00423752	0.0159852
8319.12	0.00439412	0.014451
8319.62	0.00469238	0.02064
8320.12	0.00494111	0.0224248
8320.62	0.00493964	0.0182399
8321.12	0.00515559	0.0180276
8321.61	0.00531705	0.0246184
8322.12	0.00539222	0.0181631
8322.62	0.0056584	0.0202669
8323.12	0.00593944	0.0162668
8323.62	0.00634137	0.0195135
8324.12	0.00673031	0.0214401
8324.62	0.00702256	0.0186419
8325.12	0.00731568	0.0272751
8325.62	0.00766463	0.0258246
8326.12	0.00791524	0.0251573
8326.62	0.00830703	0.0354493
8327.12	0.00898854	0.0258035
8327.62	0.00986547	0.025403
8328.11	0.0105972	0.0286245
8328.62	0.0114922	0.0245693
8329.12	0.0127313	0.0293847
8329.63	0.0147448	0.0358793
8330.12	0.0182391	0.0362851
8330.62	0.0241804	0.041796
8330.93	0.0270928	0.0479435
8331.12	0.028028	0.0504734
8331.32	0.0279609	0.047885
8331.52	0.0263306	0.0565751
8331.72	0.0240225	0.0672017
8331.92	0.0219132	0.0704149
8332.12	0.0200215	0.0684197
8332.32	0.0185211	0.0762094
8332.52	0.0176058	0.0797144
8332.72	0.0168255	0.0723219
8332.93	0.016352	0.0702799
8333.22	0.0159629	0.0821363
8333.52	0.0159903	0.0640989
8333.82	0.0163246	0.0701605
8334.22	0.0171715	0.0762998
8334.63	0.018842	0.0636261
8334.92	0.0206072	0.0691186
8335.31	0.0244767	0.0763625
8335.82	0.0322761	0.0694982
8336.22	0.0420039	0.0769371
8336.62	0.0531724	0.0794908
8337.02	0.0651357	0.0877458
8337.53	0.083712	0.0986637
8338.03	0.111631	0.104701
8338.52	0.14882	0.118929
8339.12	0.209542	0.14136
8339.73	0.293117	0.161273
8340.32	0.387444	0.192176
8340.92	0.471988	0.223877
8341.52	0.550756	0.277219
8342.12	0.639366	0.343605
8342.82	0.780011	0.426537
8343.53	0.98343	0.500944
8344.22	1.2632	0.59292
8344.92	1.62894	0.702536
8345.61	1.97758	0.810188
8346.42	2.16549	0.952551
8347.23	2.16293	1.07051
8348.02	2.14713	1.1724
8348.82	2.12776	1.27758
8349.62	2.0463	1.37908
8350.43	1.90648	1.48153
8351.33	1.71129	1.58528
8352.22	1.51215	1.65625
8353.12	1.36697	1.64752
8354.02	1.26835	1.56723
8354.93	1.1821	1.45076
8355.92	1.09414	1.33112
8356.93	1.03262	1.25071
8357.93	1.00511	1.18453
8358.93	1.00564	1.148
8359.92	1.02693	1.12967
8361.03	1.06574	1.11309
8362.13	1.09137	1.09869
8363.22	1.07964	1.08867
8364.33	1.04202	1.08224
8365.43	1.0006	1.09264
8366.62	0.956135	1.10529
8367.83	0.908539	1.10461
8369.03	0.859517	1.09861
8370.22	0.818321	1.07322
8371.43	0.789744	1.0471
8372.72	0.77433	1.0224
8374.02	0.772783	0.987946
8375.23	0.786197	0.947949
8376.52	0.814742	0.912036
8377.92	0.855481	0.886574
8379.23	0.895562	0.865497
8380.52	0.93154	0.851844
8381.92	0.971694	0.837427
8383.32	1.01973	0.82673
8384.72	1.06798	0.823792
8386.23	1.11214	0.830633
8387.72	1.14783	0.844115
8389.23	1.17588	0.864143
8390.72	1.19781	0.891498
8392.23	1.21644	0.910396
8393.82	1.22973	0.93783
8395.32	1.22768	0.956825
8396.83	1.20959	0.981119
8398.42	1.18244	1.01486
8400.03	1.15527	1.04167
8401.72	1.12865	1.05211
8403.43	1.1052	1.07924
8405.02	1.0894	1.10582
8406.73	1.08026	1.121
8408.42	1.07332	1.12659
8410.13	1.06456	1.12953
8411.92	1.05351	1.12688
8413.72	1.04166	1.11613
8415.52	1.03102	1.11026
8417.32	1.0199	1.0944
8419.12	1.00514	1.07755
8420.92	0.988543	1.06312
8422.82	0.972863	1.04642
8424.72	0.960244	1.03208
8426.62	0.951653	1.02514
8428.53	0.949329	1.02077
8430.42	0.952013	1.01727
8432.42	0.956712	1.01297

## Sheet: Fig5d
Overpotential	Ea(kJ/mol)	Ea_error	Overpotential	Average Ni oxidation state
0.12	2.63339	0.64607	0.071	2
0.14107	16.1999	1.26558	0.121	2
0.16214	22.4841	1.25713	0.221	2.672
0.18321	29.8664	1.22522	0.271	3.12
0.20428	35.2008	1.05022	0.321	3.312
0.22535	35.8514	1.69583	0.371	3.6
0.24642	37.2967	1.42361	0.421	3.6
0.26749	38.4684	1.65029
0.28856	39.6621	2.69807
0.30963	41.5311	3.98919
0.3307	42.9021	5.09566
0.35177	42.791	5.83715
0.37284	42.3217	5.63756
0.39391	41.6745	4.03853
0.41498	39.9603	3.07501

## Sheet: Fig5e
Overpotential	Ea(kJ/mol)	Ea_error	Overpotential	Average Ni oxidation state
0.15	-16.617	14.4585	0.071	2
0.16124	-4.13003	6.60676	0.141	2
0.17247	-1.18727	4.35003	0.241	2
0.18371	3.15306	2.65585	0.311	2.16
0.19495	10.3808	1.84848	0.341	3.04
0.20619	16.63	0.62547
0.21742	17.2111	2.61309
0.22866	19.8729	3.41754
0.2399	17.6523	4.09312
0.25114	18.1493	4.97154
0.26237	17.9215	4.88384
0.27361	17.3988	4.86287
0.28485	17.591	4.6233
0.29609	17.3788	4.41432
0.30732	17.3385	4.21453

## Sheet: Fig5f
Overpotential	Ea(kJ/mol)	Ea_error	Overpotential*	Amorphous miu2-O*	Overpotential*	Simulation miu2-O*	Overpotential*	Amorphous miu1-O*	Overpotential*	Simulation miu1-O*
0.14	14.9288	4.81119	-1.05976	0.00616	-0.97772	0.01513	-0.95121	0.023	-1.01023	0.01407
0.15475	13.1115	3.26338	-0.44262	0.1205	-0.75193	0.01513	-0.35802	0.04087	-0.85677	0.00514
0.1695	14.1462	3.06038	-0.05427	0.52628	-0.58636	0.00616	0.01089	0.20834	-0.63838	0.00514
0.18425	17.0678	2.65785	0.34913	0.99484	-0.36058	0.00616	0.371	1	-0.42884	0.00514
0.199	22.9015	4.86256			-0.27929	0.09584			-0.26653	0.01407
0.21375	27.0827	2.67905			-0.17393	0.21914			-0.11602	0.00514
0.22849	25.8429	4.02692			-0.10168	0.33348			-0.00977	0.0766
0.24324	26.9854	3.57533			-0.02943	0.41195			0.05811	0.22621
0.25799	25.8145	2.55987			0.00369	0.53525			0.16435	0.40038
0.27274	23.3996	2.17161			0.0639	0.61596			0.32667	0.75097
0.28749	21.8647	2.304			0.1241	0.73927			0.45357	1.05019
0.30224	19.2207	2.75167			0.19334	0.83567			0.471	1.1
0.31699	17.8843	1.93401			0.26764	0.97413
0.33174	16.4014	2.47565			0.31376	0.97691
0.34649	15.3247	2.11454			0.41913	0.98588
					0.51546	0.98588
					0.57266	0.98588
					0.63287	0.98588
			*data from ACS Catal. 2022, 12, 9, 5174–5184

## Sheet: Fig5g
Overpotential	logA(mAcm-2)	logA_error	Overpotential	Average Ni oxidation state
0.12	-2.18319	0.11169	0.071	2
0.14107	0.12942	0.21879	0.121	2
0.16214	1.24777	0.21733	0.221	2.672
0.18321	2.62406	0.21181	0.271	3.12
0.20428	3.68066	0.18156	0.321	3.312
0.22535	3.9316	0.29317	0.371	3.6
0.24642	4.28829	0.24611	0.421	3.6
0.26749	4.60409	0.2853
0.28856	4.95946	0.46644
0.30963	5.46766	0.68964
0.3307	5.90323	0.88093
0.35177	6.07758	1.00911
0.37284	6.17934	0.97461
0.39391	6.24973	0.69817
0.41498	6.11806	0.5316

## Sheet: Fig5h
Overpotential	logA(mAcm-2)	logA_error	Overpotential	Average Ni oxidation state
0.15	-5.10237	2.49955	0.071	2
0.16124	-2.81442	1.14216	0.141	2
0.17247	-2.22061	0.75202	0.241	2
0.18371	-1.35292	0.45914	0.311	2.16
0.19495	0.06772	0.31956	0.341	3.04
0.20619	1.31759	0.10813
0.21742	1.62697	0.45174
0.22866	2.29632	0.59082
0.2399	2.13564	0.70761
0.25114	2.44165	0.85947
0.26237	2.59831	0.84431
0.27361	2.68128	0.84068
0.28485	2.86688	0.79927
0.29609	2.96	0.76314
0.30732	3.06602	0.7286

## Sheet: Fig5i
Overpotential	logA(mAcm-2)	logA_error	Overpotential*	Amorphous miu2-O*	Overpotential*	Simulation miu2-O*	Overpotential*	Amorphous miu1-O*	Overpotential*	Simulation miu1-O*
0.14	0.53563	0.83072	-1.05976	0.00616	-0.97772	0.01513	-0.95121	0.023	-1.01023	0.01407
0.15475	0.24943	0.56347	-0.44262	0.1205	-0.75193	0.01513	-0.35802	0.04087	-0.85677	0.00514
0.1695	0.47989	0.52842	-0.05427	0.52628	-0.58636	0.00616	0.01089	0.20834	-0.63838	0.00514
0.18425	1.06249	0.45892	0.34913	0.99484	-0.36058	0.00616	0.371	1	-0.42884	0.00514
0.199	2.21412	0.83959			-0.27929	0.09584			-0.26653	0.01407
0.21375	3.14453	0.46258			-0.17393	0.21914			-0.11602	0.00514
0.22849	3.21185	0.69531			-0.10168	0.33348			-0.00977	0.0766
0.24324	3.71123	0.61734			-0.02943	0.41195			0.05811	0.22621
0.25799	3.80297	0.442			0.00369	0.53525			0.16435	0.40038
0.27274	3.68278	0.37496			0.0639	0.61596			0.32667	0.75097
0.28749	3.6682	0.39782			0.1241	0.73927			0.45357	1.05019
0.30224	3.44275	0.47512			0.19334	0.83567			0.471	1.1
0.31699	3.40306	0.33394			0.26764	0.97413
0.33174	3.30814	0.42746			0.31376	0.97691
0.34649	3.25808	0.36511			0.41913	0.98588
					0.51546	0.98588
					0.57266	0.98588
					0.63287	0.98588
			*data from ACS Catal. 2022, 12, 9, 5174–5184
