# Supplementary material for: Interfacial solvation pre-organizes the transition state of the oxygen evolution reaction
Source: Nat Chem. 2025 Sep 3;18(5):835–43. doi: 10.1038/s41557-025-01932-7 (PMC13149036; doi:10.1038/s41557-025-01932-7)
Supplement: Supplementary file 6 — Bias-dependent activation parameter, average oxidation state and extracted SFG data from ref. 72. [file 41557_2025_1932_MOESM6_ESM.xlsx]

## Sheet: Fig.6
overpotential (V)	Ea(kJ/mol)	overpotential (V)	Ni average oxidation state	overpotential (V) *	# water O-atoms facing PVD-NiOx*
0.12	2.63339	0.071	2	0.121	4145440000000
0.14107	16.1999	0.121	2	0.123	43263100000000
0.16214	22.4841	0.221	2.672	0.125	77049800000000
0.18321	29.8664	0.271	3.12	0.127	97049800000000
0.20428	35.2008	0.321	3.312	0.135	290193000000000
0.22535	35.8514	0.371	3.6	0.235	600689000000000
0.24642	37.2967	0.421	3.6	0.335	837840000000000
0.26749	38.4684			0.435	956822000000000
0.28856	39.6621
0.30963	41.5311
0.3307	42.9021
0.35177	42.791
0.37284	42.3217
0.39391	41.6745
0.41498	39.9603
				* Data from Sci. Adv.11, eado8536(2025)
